# Supplementary material for: Mutational analysis of the tyrosine kinome in serous and clear cell endometrial cancer uncovers rare somatic mutations in TNK2 and DDR1
Source: BMC Cancer. 2014 Nov 26;14:884. doi: 10.1186/1471-2407-14-884 (PMC4258955; doi:10.1186/1471-2407-14-884)
Supplement: Supplementary file 1 — Additional file 1:Clinicopathological information for the mixed histology and endometrioid ECs in the study cohort.(XLSX 47 KB) [file 12885_2014_5057_MOESM1_ESM.xlsx]

## Sheet: Sheet1
Additional File 1 Clinicopathological information for the mixed histology and endometrioid ECs in the study cohort
Tumor ID	Histology	Tumor grade*
T4 (OM-1435)	Mixed (Endometrioid/serous)	No information
T15 (OM-1529)	Mixed (Endometrioid/serous)	No information
T20 (OM-2414)	Mixed (Endometrioid/serous)	No information
T5 (OM-1467)	Mixed (Endometrioid/serous)	No information
T7 (OM-2399)	Mixed (Endometrioid/serous)	No information
T84	Endometrioid	1
T85	Endometrioid	1
T87	Endometrioid	2/3
T88	Endometrioid	1
T89	Endometrioid	1
T90	Endometrioid	1
T91	Endometrioid	1
T92	Endometrioid	1
T93	Endometrioid	1
T94	Endometrioid	1
T95	Endometrioid	1
T96	Endometrioid	1
T97	Endometrioid	2
T99	Endometrioid	1
T100	Endometrioid	1
T101	Endometrioid	1
T102	Endometrioid	2
T103	Endometrioid	2
T104	Endometrioid	2
T105	Endometrioid	2
T106	Endometrioid	2
T115	Endometrioid	1
T116	Endometrioid	2
T117	Endometrioid	1
T118	Endometrioid	1
T119	Endometrioid	2
T120	Endometrioid	2
T122	Endometrioid	2
T123	Endometrioid	1
T124	Endometrioid	2
T125	Endometrioid	1
T126	Endometrioid	1
T127	Endometrioid	2
T128	Endometrioid	3
T129	Endometrioid	1
T130	Endometrioid	1
T131	Endometrioid	3
T132	Endometrioid	1
T133	Endometrioid	1
T134	Endometrioid	1
T137	Endometrioid	1
*Grade as specified in the surgical pathology report
