# Supplementary material for: Mutational analysis of the tyrosine kinome in serous and clear cell endometrial cancer uncovers rare somatic mutations in TNK2 and DDR1
Source: BMC Cancer. 2014 Nov 26;14:884. doi: 10.1186/1471-2407-14-884 (PMC4258955; doi:10.1186/1471-2407-14-884)
Supplement: Supplementary file 2 — Additional file 2:PCR primers used in the discovery screen.(XLSX 61 KB) [file 12885_2014_5057_MOESM2_ESM.xlsx]

## Sheet: Additional File 1
Additional File 2. PCR primers used in the discovery screen
Amplicon ID	Region of Interest (Gene_Exon)	Sequence of M13F-tagged sense primer (5'-3')	Sequence of M13R-tagged antisense sense primer (5'-3')	Amplicon Length (bp)	chr_hg18	Start genomic position	End genomic position
AMP_9844	ABL1_exon_04	M13F-CTCTGTCCTGTGTGGAGAGC	M13R-GGAATGATATAAGACGGAAAAGTCA	558	chr9	132727837	132728394
AMP_9845	ABL1_exon_05	M13F-AGCTGTCATGGAACCTGTCTG	M13R-ACTTGAATTTACGCAGGGAGAG	680	chr9	132737180	132737859
AMP_9846	ABL1_exon_06	M13F-AGTCTCAGGATGCAGGTGCT	M13R-CCCCGGAGGAACAATGAGTA	699	chr9	132737914	132738612
AMP_14566	ABL1_exon_07	M13F-ATGTTGGGATCTCAGGGTGT	M13R-GAAGAGCAAGAAAGAGGCAGA	451	chr9	132739885	132740335
AMP_9848	ABL1_exon_08	M13F-GACCTCAAATAATCCTCCCACTT	M13R-AGGGCCCAGGAATCTGTATTTA	652	chr9	132743387	132744038
AMP_9853	ABL2_exon_05	M13F-AGGGAGAGAAAGGACAGAACA	M13R-TTCTTAATCTCTTTTCAAGTTGTTTAG	699	chr1	177356975	177357673
AMP_9852	ABL2_exon_06	M13F-AAAAAGCATTTGGAGATAACAAG	M13R-GGACACGATTGCTGAATTTTG	700	chr1	177355869	177356568
AMP_9851	ABL2_exon_07	M13F-AGAATAGCAAAGGCCCCTTATT	M13R-GCCATGTGCAAAACTCTAGACA	696	chr1	177354141	177354836
AMP_14429	ABL2_exon_08	M13F-CTTTCAACCTTACCCCAGACG	M13R-AAATAACTTAGTCTTGTAGAAAAGCATC	481	chr1	177353077	177353557
AMP_14428	ABL2_exon_09	M13F-TTCAATCTAACAACACTGAGAGG	M13R-TGGTCATAGTTTATTTTCCCTCATTAC	531	chr1	177350535	177351065
AMP_9858	ACK1/TNK2_exon_03	M13F-ACTCTGGGATGAGCCACACT	M13R-CATGCCTGTCGGTCTCTTTCT	591	chr3	197095955	197096545
AMP_9857	ACK1/TNK2_exon_04	M13F-ACTGAGCACCAGCAAAATCC	M13R-AATATTCTCTCATCATACTGGTTATCTC	665	chr3	197094207	197094871
AMP_9856	ACK1/TNK2_exon_05	M13F-GTGATTTCCAGCACCCAGAC	M13R-ACTCCTAGAGGTCCCCAGACAG	640	chr3	197093107	197093746
AMP_14470	ACK1/TNK2_exon_06	M13F-CTCCCTGAGGCCATACAGATAC	M13R-CAGGCCCTACCCGAATTT	749	chr3	197090123	197090871
AMP_14469	ACK1/TNK2_exon_07	M13F-CCCTACCTTCCCTCGATGAC	M13R-GGAGAGCCCAGCAAAGAGAC	612	chr3	197089515	197090126
AMP_9885	ALK_exon_20	M13F-CCCTGGTTCTCCTCTCATTGTA	M13R-TCTGATTTTTAGCTTTGCATTTACTT	623	chr2	29299489	29300111
AMP_9884	ALK_exon_21-22	M13F-GGGATTATTAGGCCACACAGAC	M13R-TCCTTCTTACCAGTTTTCAGGTG	689	chr2	29298493	29299181
AMP_9883	ALK_exon_23	M13F-CCCCTGTCCAAGCCTAAAGT	M13R-GCAAGTCTCACCCAGTCTCTCT	681	chr2	29296942	29297622
AMP_9882	ALK_exon_24	M13F-ATCCTACATCCAAATGGCTCTG	M13R-CTATTCCCCTGTGGTTTCCTC	651	chr2	29290219	29290869
AMP_9881	ALK_exon_25	M13F-AAGGTTTCCCATAGCCTGAAA	M13R-AAGGCCAGATAGCATTCCTTA	685	chr2	29285999	29286683
AMP_9880	ALK_exon_26	M13F-TTGTCGGGTGTATTGATTCTTC	M13R-TGCCTATACTGAACTAAATGCTGTG	696	chr2	29283407	29284102
AMP_9879	ALK_exon_27	M13F-CACTGAAGTCGCAGTCACATT	M13R-GGAAATGATAAGGCAAACCAACT	694	chr2	29273758	29274451
AMP_9878	ALK_exon_28	M13F-TTGTACTCTGACTGGCTTGACC	M13R-CTCCTGCTGGGAATGTGTGT	615	chr2	29273038	29273652
AMP_9886	AXL_exon_13-14	M13F-GGTGGAAGTAGAGGGGTGCT	M13R-CTCCATTGCCTATCTGGAAACA	581	chr19	46446103	46446683
AMP_9887	AXL_exon_15-16	M13F-GTGCTGAGTATGGTGCCTGGT	M13R-TGGGAAGCTCTCTCGTTCAG	677	chr19	46449952	46450628
AMP_14412	AXL_exon_16	M13F-CTGGGAACTCTGCTGGAAAC	M13R-CCTATGTTCTTGCCCTTGACTG	742	chr19	46450411	46451152
AMP_14413	AXL_exon_17	M13F-CAGTCTACAAATATTAACTGAGCATCT	M13R-GGTCCCTGAAAGGCACTCAC	741	chr19	46450733	46451473
AMP_9891	AXL_exon_18	M13F-GAAGCCCTTTGTCCCATCCT	M13R-TGGCTGTCCACATTCTATGAGT	669	chr19	46453990	46454658
AMP_9892	AXL_exon_19	M13F-CTCCCAGAGGATGGTTGTGA	M13R-CTCAGGTGTTGAGGAGCATGT	640	chr19	46455121	46455760
AMP_9893	AXL_exon_20	M13F-CCAGGACCCAACTCAGAAAT	M13R-GGTGGGATAGGTAGGAAGACAG	670	chr19	46457111	46457780
AMP_14548	BLK_exon_07	M13F-GCGCAAACGAAGAGAAAGAG	M13R-GCACTCAGGCTCTGGAACAT	712	chr8	11450077	11450788
AMP_14549	BLK_exon_08	M13F-GGACCTGGAACGCAAGGTA	M13R-CAGTTGTAAATGGTTGCATGA	745	chr8	11451403	11452147
AMP_9896	BLK_exon_09	M13F-TGCTGAGACTGGCATTTTGTAA	M13R-CTGGGATGGGAAGTCCTACAG	696	chr8	11452686	11453381
AMP_14550	BLK_exon_10	M13F-ACAGGTAGCCCCTGTGTCTC	M13R-AACTGTTTCTTTGCTGCAGGACT	699	chr8	11455995	11456693
AMP_9898	BLK_exon_11	M13F-CTGGTCATGTGTCCTGGTGT	M13R-GAATCCACTATGGGTGCAAAG	649	chr8	11457720	11458368
AMP_14551	BLK_exon_12	M13F-GAAAATCTACAGCCTCATTTCTAGG	M13R-GCTTACCAGTCCTGAACACCTT	727	chr8	11458594	11459320
AMP_9900	BMX_exon_13	M13F-GAAGAAATCACTTGGGAAGC	M13R-GTAAAGCACACTACCCCTAGCC	700	chrX	15465101	15465800
/	BMX_exon_14	NOT TARGETED	NOT TARGETED	/	/	/	/
AMP_9902	BMX_exon_15	M13F-TTTAGAGCACTTGGGGGTTGT	M13R-TGACAGACAAAAAGAGCTAGCAG	700	chrX	15470989	15471688
AMP_9903	BMX_exon_16	M13F-ACAAACCATAAGCAGCCTCCAG	M13R-AACTTTCATCCCCTTTGATG	634	chrX	15474688	15475321
AMP_14585	BMX_exon_17	M13F-CTCCAGAAGCAATGGCACAG	M13R-GTTTGGCACCCGCATGTT	521	chrX	15477695	15478215
AMP_9905	BMX_exon_18	M13F-TGTCTGTTGTGTTTCCACATTT	M13R-TGTCCACATTTCTGTACTTGGTAG	587	chrX	15483989	15484575
AMP_9916	BRK_exon_04	M13F-AATTGAAAGGGAACCACTCTCG	M13R-AGGCTGGCATTTCCTACTGG	689	chr20	61635210	61635898
AMP_14447	BRK_exon_05	M13F-GTGTGCACTTTATTTCCTCACG	M13R-AATGGAAAGCCATTAAAATAGATCACT	577	chr20	61634257	61634833
AMP_9914	BRK_exon_06	M13F-CTGCTGTGCGTGCCATTC	M13R-TGCTCCTTGGTTCGTGATAAA	589	chr20	61632348	61632936
AMP_14446	BRK_exon_07	M13F-CAGAGAATGGTGCAGGTGTG	M13R-GAAGTTGGGCTCCTGAAGGT	487	chr20	61631726	61632212
AMP_9912	BRK_exon_07-08	M13F-AGACACTCCACATTTGTGAACC	M13R-AGGTGCCCTACCCAGGTACT	698	chr20	61631192	61631889
AMP_9921	BTK_exon_13	M13F-CTGAGATGGTACACACCCATGA	M13R-ATAAAGGGATTTGGGGAGGTT	639	chrX	100498207	100498845
AMP_14583	BTK_exon_14	M13F-GGCACGCCTAACTTATAGTACTTTCT	M13R-CCTTTAACTGGCGGTAGTCCT	750	chrX	100497554	100498303
AMP_14582	BTK_exon_15	M13F-AGAAAGATCGGCAGAAAACG	M13R-CTCCCTTAATTCTTTCAGCATATCA	496	chrX	100496144	100496639
AMP_9918	BTK_exon_16	M13F-AGCAAGAACAATATCTCTGTGG	M13R-CCACCTCTTTCATCCTTTTGT	700	chrX	100495415	100496114
AMP_14581	BTK_exon_16-17	M13F-GGCTGAATGGCCAGCTAAAT	M13R-TTGGTAAGTGGATAAGATTACACAGA	750	chrX	100494767	100495516
AMP_79997	BTK_exon_18	M13F-TCTAGTACGACCTTGATCTCCATC	M13R-CTGATAGCTGCACACATTCTTT	441	chrX	100494737	100495177
AMP_9929	CSF1R_exon_11	M13F-TGTGATAGGAAGCTGTGGAGTG	M13R-GGAAACTGGTTGCACAAGGTAG	685	chr5	149421440	149422124
/	CSF1R_exon_11-12	NOT TARGETED	NOT TARGETED	/	/	/	/
AMP_9927	CSF1R_exon_13	M13F-CCCTGACACTTGGAGCAGTAG	M13R-GTGAGGACTTGGGTTTTCTTGT	620	chr5	149420500	149421119
AMP_9926	CSF1R_exon_14	M13F-AACCTGTGGTGGCTACTTCC	M13R-CGCCAAAGCCATCTGTTTTA	503	chr5	149419303	149419805
AMP_14499	CSF1R_exon_15-16	M13F-GCTGGAGAAGTGAAGCAGGT	M13R-TGACTGTTTTGTCCCTAGAGTTTC	749	chr5	149417082	149417830
AMP_14498	CSF1R_exon_15-16	M13F-CTGCCCAAATGACTCTCTCATA	M13R-CTGAGCAGTGCAGTGATGATGA	504	chr5	149416902	149417405
AMP_9924	CSF1R_exon_17-18	M13F-AGGGAAGAGCCAGAAAGGAG	M13R-GGCCCTGGTAGAAGGTATAGACA	687	chr5	149415574	149416260
AMP_9923	CSF1R_exon_19	M13F-TTGTGTCCACTATGGGAGAGAT	M13R-TGCTGTTACCTGTTACCCTCCT	700	chr5	149414856	149415555
AMP_9922	CSF1R_exon_20	M13F-CTCGGCAGATTGGTATAGTCCT	M13R-GTCTGGAACTCCTGGCCTTAT	585	chr5	149413961	149414545
AMP_9930	CSK_exon_06-08	M13F-GATGAGTTCTACCGCAGTGAGT	M13R-GTTTCGGGGCAGTTGGAAG	663	chr15	72879884	72880546
AMP_9932	CSK_exon_09-11	M13F-CTCCTTCCCTGTCTCACACCT	M13R-GATCCCAGTACCCATACTCACAA	700	chr15	72880799	72881498
AMP_9933	CSK_exon_11-12	M13F-CTACAGAGGTGGGCAGGAGT	M13R-AGGTGCCAGCAGTTCTTCAT	521	chr15	72881308	72881828
AMP_14377	CSK_exon_12	M13F-GTCTGCGGCAAAGCTGAT	M13R-CGAGGGGTCCCTAGAGAGG	742	chr15	72881626	72882367
AMP_14530	DDR1_exon_12-13	M13F-CGCATGGAATACTGGGAAGATA	M13R-GTCCTCACCTGGCATTCTTG	679	chr6	30972227	30972905
AMP_14531	DDR1_exon_12-14	M13F-CCAGTTTGGGGAGGTAAGGAG	M13R-CTGGTGGGCACTGAGGAACT	680	chr6	30972609	30973288
AMP_14532	DDR1_exon_14	M13F-ATCTCTGGGAGGGGATTTACA	M13R-CCCATGTGGAGGTGGAAT	732	chr6	30972997	30973728
AMP_9829	DDR1_exon_15	M13F-GGCATTCCACCTCCACAT	M13R-CCTACCCAACCCCTTCTATCTC	646	chr6	30973708	30974353
AMP_9830	DDR1_exon_16-17	M13F-AGTGGAGCCCAGAGTGGATCT	M13R-ACCGTGTTGAGTGCATCCTC	505	chr6	30974544	30975048
AMP_9831	DDR1_exon_16-17	M13F-GGAGGTGCTGATGCTCTGTAG	M13R-GCCATGTCCAGTGTCTATCCTAT	693	chr6	30974694	30975386
AMP_9935	DDR2_exon_11	M13F-ATGAAGCAGGTTAGGCTTTCAC	M13R-CAGGAACTCCACAGCTATTTGA	531	chr1	161008321	161008851
AMP_14422	DDR2_exon_12	M13F-TGTTACACATATCTTCTTATTGGTCTTT	M13R-CTTTGTCAAGAGGAGGTAATGACA	624	chr1	161009741	161010364
AMP_14423	DDR2_exon_13-14	M13F-CAAAAGTTATCCAAAGGGAAACA	M13R-AGTCAGCTATCTTGATTGTGTAGTTCTT	748	chr1	161011939	161012686
AMP_9938	DDR2_exon_14	M13F-CATGAGAGTAACCTGGGATCTG	M13R-ACAGTCTATTGAGTTTGCCTCCT	599	chr1	161012294	161012892
AMP_9939	DDR2_exon_15	M13F-TGTTTCTAAATACTCCATGCACATC	M13R-AGGACTTTGTTTCCTGCTACCTT	574	chr1	161014845	161015418
AMP_9940	DDR2_exon_16	M13F-AGTGGGCCAAAGAAAAATGT	M13R-TATATGAGTCAGGGGTAGGGAGT	696	chr1	161016136	161016831
AMP_9941	EGFR_exon_18	M13F-GGGTGCATCGCTGGTAAC	M13R-TTTATAGACTGCACGCCATCAT	695	chr7	55209813	55210507
AMP_9942	EGFR_exon_19	M13F-CAGCTTTTCCTCCATGAGTACG	M13R-CCTGGCTTGCTTACCTTGTTAT	693	chr7	55216347	55217039
AMP_9943	EGFR_exon_20	M13F-AGCAGCGGGTTACATCTTCTT	M13R-GCGCTATTGAAGGGGACTTAT	643	chr7	55226720	55227362
AMP_9944	EGFR_exon_21	M13F-GGTGCTCAGAAACCTACCAGAG	M13R-CACTTCAAATTCATGGCAACAT	620	chr7	55227744	55228363
AMP_9945	EGFR_exon_22	M13F-TTCTAAACATCAAGAAACAGTAACCAG	M13R-TGCAGAGACTTCACATAAATCCAC	696	chr7	55233800	55234495
AMP_9946	EGFR_exon_23	M13F-AAATGTACAGTGCTGGCATGG	M13R-AGACCATGCTTCTCTCTTAGACC	595	chr7	55235303	55235897
AMP_9947	EGFR_exon_24	M13F-TGAGGGGAGGCAGCTATAA	M13R-GCTTGTACCACATCTCATCCAC	676	chr7	55236213	55236888
AMP_9948	EGFR_exon_25	M13F-CCTTCACAATATACCCTCCATGA	M13R-TGGCTACTGGACACTTCACAT	613	chr7	55236819	55237431
AMP_9953	EPHA1_exon_11	M13F-GAGTGAGTACCTCTGGAAACTCTTG	M13R-AGCTTCTTGCTTGTCACCTCAT	694	chr7	142803461	142804154
AMP_9952	EPHA1_exon_12-13	M13F-GGGCTCCATTCTCCATAAATTC	M13R-CCGCACTAGCTTGCTCTTCAT	686	chr7	142802353	142803038
AMP_14547	EPHA1_exon_12-14	M13F-CTGAGGTAGTTCATGCCAGATG	M13R-GCACTCCACGCTTCTGATTCT	687	chr7	142802153	142802839
AMP_14546	EPHA1_exon_12-14	M13F-ATGTTACGGGGCAATGTGAAT	M13R-CAGGAGAGTTTGGGGAAGTGTA	749	chr7	142801974	142802722
AMP_9950	EPHA1_exon_15	M13F-GCCAGGAGTACAGAAAAACTGAA	M13R-ACATGCCATTCATACAGTCACA	700	chr7	142801278	142801977
AMP_14545	EPHA1_exon_15-16	M13F-GCCCAGCCATAACTGATTTT	M13R-CAGGAGGTGAGCCCAGAATA	731	chr7	142800684	142801414
AMP_14427	EPHA2_exon_10-11	M13F-CACTCGCTGCTTCTCTGTGTA	M13R-GACCAAAGTAGGGCCAGGAG	742	chr1	16332341	16333082
AMP_14426	EPHA2_exon_10-11	M13F-AGAGCCCCTGCTAAGTGG	M13R-TTCTCCAAGTCAGGTGAGACG	749	chr1	16332206	16332954
AMP_14425	EPHA2_exon_12-13	M13F-GTTGGCCAGGTACTTCATGC	M13R-CCATACCTCTGCCCACTCCT	454	chr1	16331275	16331728
AMP_14424	EPHA2_exon_12-14	M13F-CAGCGGATGGGGATCTTG	M13R-CCTACAGACAAGCCCATGATGA	599	chr1	16330930	16331528
AMP_9955	EPHA2_exon_13-14	M13F-AGCAAGCCTAAGAAGGTTCATC	M13R-GCAACATCCTCGTCAACAGC	555	chr1	16330689	16331243
AMP_9954	EPHA2_exon_15	M13F-TCTTCTTCTACAAAATGAGGATCA	M13R-AAAAAGTCCCTTCCAGTGAA	700	chr1	16329019	16329718
AMP_14471	EPHA3_exon_10	M13F-AAACTGAAGGTTGTGCACCTTAT	M13R-GTCAAGCAAGCATTAAAATGGA	748	chr3	89544857	89545604
AMP_9960	EPHA3_exon_11	M13F-TCACAAGGTTCATTTTCCAACA	M13R-CCCCACAATTCTTCTCTTAACTG	699	chr3	89550824	89551522
AMP_9961	EPHA3_exon_12	M13F-ATTGGTCATGGGCCTTTGTT	M13R-GTTTGGAAAGTAGATGGGCTGT	689	chr3	89560719	89561407
AMP_9962	EPHA3_exon_13	M13F-CCACATATCTTTGTCTTGAGTGC	M13R-GTCCTTAGAATTTATCCAATCTGCTA	700	chr3	89562844	89563543
AMP_9963	EPHA3_exon_14	M13F-GCATATTCCATTTCAGAACAGA	M13R-GCAGTTCAAATGGTGCCTTC	687	chr3	89580946	89581632
AMP_9964	EPHA3_exon_15	M13F-CAGTTGTTATCCTTTTAGGCAAC	M13R-AAGCCTGAATGTAGAGTCAAGATAG	584	chr3	89581867	89582450
AMP_9970	EPHA4_exon_10	M13F-TGATTTCAGATTGCATTAAGTTTC	M13R-AGGCAAGGGAGCTATGAGCA	657	chr2	222016244	222016900
AMP_9969	EPHA4_exon_11	M13F-ACACAAGCTGCCTTGGAGATAG	M13R-TTATTCTTAGAGAGAAACTTAATGCAA	695	chr2	222015586	222016280
AMP_9968	EPHA4_exon_12	M13F-CTCCAACAGCTCCACATTACAG	M13R-ATTGCCTATTGACCTCCTTAGC	698	chr2	222009805	222010502
AMP_9967	EPHA4_exon_13	M13F-TTTGCTTCTAGTTTGTGGCTGT	M13R-CTGTTGGAGCCGTAGATTCATT	678	chr2	222009136	222009813
AMP_9966	EPHA4_exon_14	M13F-GGTTGTAATGTTGAACTAGCTTGC	M13R-TAAGCATTGCCTTCCTTTGTG	700	chr2	222006951	222007650
AMP_14460	EPHA4_exon_15	M13F-TGACAGGTATTAGTTATTCAAAATGC	M13R-AGGGCCGTCACCAAAACT	677	chr2	222002728	222003404
AMP_9976	EPHA5_exon_11	M13F-TTTGCTGGTTTAAGCTTGAGTT	M13R-ACTAGTATTGCATTGTCCAGTTCG	624	chr4	65914063	65914686
AMP_9975	EPHA5_exon_12	M13F-AATTCATAGCAAATGGGTTAAAA	M13R-AAAGGTTTTTGTAAGTGAGATAGAGGA	678	chr4	65913108	65913785
AMP_9974	EPHA5_exon_13	M13F-AAACCTATGTTCATTTTGGAGTG	M13R-TCCTACATAAATTAGTGATGATATTGG	700	chr4	65901179	65901878
AMP_9973	EPHA5_exon_14	M13F-CTTTGTTGCAGGAATGCTCTT	M13R-TGACCCAAGGCAGATACTAGGT	633	chr4	65899604	65900236
AMP_9972	EPHA5_exon_15	M13F-AACTCATTTTGAGCTCCTGCTT	M13R-ACCCAGGGAATTTGAGTCTTTT	683	chr4	65896189	65896871
AMP_9971	EPHA5_exon_16	M13F-GTATCATTTAGTCACATATTTCATTCAT	M13R-TTTTACAAATCACCCTTCACCA	665	chr4	65884059	65884723
AMP_9977	EPHA6_exon_10	M13F-TGGGACAGGAAGAAAAGAGAGA	M13R-TGACCTAAAACTACATTGAACCAAAT	697	chr3	98685327	98686023
AMP_9978	EPHA6_exon_11	M13F-TGCATTCCATTATTCATTAGAAGTG	M13R-ATGTTAGGAATGATTTGCAGGT	611	chr3	98733690	98734300
AMP_9979	EPHA6_exon_12	M13F-TGCTTCTAACCCTCTTTAATTGTAACT	M13R-ATTCCAAGTGGCAAAGTGTCTG	681	chr3	98793921	98794601
AMP_9980	EPHA6_exon_13	M13F-TTGTAATTCATGTCCCTTTTATGA	M13R-CAGATCAGTTAAGGAGTTCAGCA	685	chr3	98812104	98812788
AMP_9981	EPHA6_exon_14	M13F-GTCCTTTGTTTAGTTGTCCTTCACT	M13R-TGACATGGACGTTAAGCATGA	698	chr3	98839185	98839882
AMP_9982	EPHA6_exon_15	M13F-TGTGACTTATTTCCCATTAAAGCTA	M13R-AGGTCAAGGCTATTGCACAAAC	657	chr3	98921578	98922234
AMP_9983	EPHA6_exon_16	M13F-TGCAATTTTTGTTCACAGCTT	M13R-ACTTCTAAAGGTAAGGAAGGATCA	693	chr3	98937289	98937981
AMP_9988	EPHA7_exon_11	M13F-CATAAACAAGTACAGCCTCACTGC	M13R-TTTCCAAGTCCATTACAAACCTT	633	chr6	94025642	94026274
AMP_9987	EPHA7_exon_12	M13F-TCAGAGTTATTCTTCAACTCTAATCTTG	M13R-AGGAAAGCGTAACTTCTATGAAAGAG	699	chr6	94024314	94025012
/	EPHA7_exon_13	NOT TARGETED	NOT TARGETED	/	/	/	/
AMP_9986	EPHA7_exon_14	M13F-GCAGTCATGTTATCAACACTTTCC	M13R-TGGACTTGTGCAAACTCAAACT	694	chr6	94022047	94022740
AMP_9985	EPHA7_exon_15	M13F-TGGTAATTAGTGTGGTAGTAATTGTGG	TM13R-CATTGTTTGTTCAATATACTCTTGC	558	chr6	94020941	94021498
AMP_9984	EPHA7_exon_16	M13F-GAGTTTATACGTCAACACAAAAGTCAA	M13R-TGCTGTTCCCTATTGCTGAA	537	chr6	94013116	94013652
AMP_14430	EPHA8_exon_10-11	M13F-AGACTCCACAGCCCCATAGAA	M13R-CAGCCTCCCGTAGCAGACTT	607	chr1	22796181	22796787
AMP_9990	EPHA8_exon_11-12	M13F-CAGAGGGAGCGTGTGACC	M13R-CAGGAAGGTGTCCAGAGAGC	654	chr1	22796636	22797289
AMP_9991	EPHA8_exon_12	M13F-CATCCCCTCATCCATCCTG	M13R-CAATGACTGCTTACCCATTTTG	700	chr1	22797007	22797706
AMP_9992	EPHA8_exon_13	M13F-CCTTAACTGCAAAGTGCTTCAG	M13R-CTGGGTACAATTCGGGGAGAT	661	chr1	22797763	22798423
AMP_9993	EPHA8_exon_14-15	M13F-GTCCCTCTGGACTGGAAAACA	M13R-TAGTGTCAGGGCCAAACTGTC	630	chr1	22799629	22800258
AMP_10390	EPHA10_exon_10	M13F-CTTCCAGACACGAGCAGAGAC	M13R-TGGTCTAGGGCTACGGTTGTAT	665	chr1	37961170	37961834
AMP_79999	EPHA10_exon_11	M13F-CAGGCTGGTCAGAGTCAC	M13R-TTCAGCCAGGGACCTCAG	419	chr1	37959781	37960199
AMP_79998	EPHA10_exon_12	M13F-TTTGTTCCTTGGCATAGAGG	M13R-TGAACTAAAGCCTGGCGAGA	381	chr1	37958893	37959273
AMP_10388	EPHA10_exon_13	M13F-GTGGAGGGAGAAGACTGAGG	M13R-GGCCAGGATGACCTTTCTGA	585	chr1	37958816	37959400
AMP_10387	EPHA10_exon_13-14	M13F-CCCAACTCCAGCTTCACATCT	M13R-GATGATTGTCACCGAGTACATGA	670	chr1	37958424	37959093
AMP_10386	EPHA10_exon_15	M13F-CAGAACCAGAAGCAAGCAGAC	M13R-CTGCCCTGGAGCCCTTAACT	526	chr1	37958034	37958559
AMP_9994	EPHB1_exon_10	M13F-AGCCTGGTGTGTAGGAGAGC	M13R-TCATGGTCTGTCTTCAAATTCAT	689	chr3	136381274	136381962
AMP_9995	EPHB1_exon_11	M13F-GCCACTTTAATCACAATTCCAC	M13R-GCAACAAATCTCTGCTAACATCTC	508	chr3	136393994	136394501
AMP_9996	EPHB1_exon_12	M13F-AGTGGGAAGAGAGGAGGACAC	M13R-CTCACAGTCCAAGCCCAAAT	572	chr3	136402866	136403437
AMP_9997	EPHB1_exon_13	M13F-GTCACCTTGAGCTTCTCTAACTAGG	M13R-TACTGCTTAATTTGGGGCTGAT	647	chr3	136442493	136443139
AMP_9998	EPHB1_exon_14	M13F-TGCACAGAAAATCCATTACAGC	M13R-CCAGGTATCCAAACCAGAAATC	698	chr3	136449691	136450388
AMP_9999	EPHB2_exon_10	M13F-CAGGGAGTTGCCCAGTTCTTAT	M13R-GTCCAGAAAAGTTCCAGTCACC	696	chr1	23104935	23105630
AMP_10000	EPHB2_exon_11	M13F-GAACTTTTCTGGACCCCTGAC	M13R-AGATTTCAGATGTGTGCCAACT	700	chr1	23105617	23106316
AMP_10001	EPHB2_exon_12	M13F-GTCCCAAAGCATCTGAGTCCT	M13R-GTCACAGGACTTTGCCATGAG	699	chr1	23106890	23107588
AMP_10002	EPHB2_exon_13	M13F-TTGAGGATGAGAAGGAGGTTTC	M13R-AATAATCGTCTTGTCCCCCAGT	698	chr1	23107884	23108581
AMP_10003	EPHB2_exon_14	M13F-CTAGATGGTGGAAACCCAGGTC	M13R-TTAAAAGATGCCTCCTCTGCAC	610	chr1	23109284	23109893
AMP_10004	EPHB3_exon_10-11	M13F-GATTAGGGCAGCAACACAGAG	M13R-TATGGACTTGAATAGGGGCTGT	679	chr3	185779835	185780513
AMP_10005	EPHB3_exon_12-13	M13F-GTTGCAGGAGAGACGAGGTAGA	M13R-TACCCAACCACTCTGGCGTAG	618	chr3	185780774	185781391
AMP_10006	EPHB3_exon_12-14	M13F-TTCCCTGGTACAGGAAGC	M13R-TCGTGAAGGTTGTGTAATCTGG	695	chr3	185781093	185781787
AMP_10011	EPHB4_exon_11-12	M13F-GCTTAGCCCAAGAGGAAAAG	M13R-AACCACGGAGACAGGGGTTT	693	chr7	100248174	100248866
AMP_10010	EPHB4_exon_13	M13F-AGCCTGCTCCTGTATCCTCTC	M13R-CTCAACATCTGTAATCCCAGTGC	671	chr7	100242802	100243472
AMP_14538	EPHB4_exon_14	M13F-CAAGAACCCAGCAGTGATGA	M13R-CTATGAATGTGCCACTGTACTGC	716	chr7	100241876	100242591
AMP_10008	EPHB4_exon_15	M13F-ACACCAATGAACGGACACTTCT	M13R-ATAATCGCTTGAACCCAGGAAC	645	chr7	100240981	100241625
AMP_10007	EPHB4_exon_15-16	M13F-AGTGCAAGAAGACAGCATTGG	M13R-CTTCCCCTCTTTCCAGGTGAT	663	chr7	100240606	100241268
AMP_10012	EPHB6_exon_10-11	M13F-TGGGGATGAGGAGAGGAAAT	M13R-GATGTTGGGGTGCTGGAACT	599	chr7	142275928	142276526
AMP_10013	EPHB6_exon_11-12	M13F-CAGAGTCCCATCCAAACACAG	M13R-CTTGCACACCAAGTGGCTATT	699	chr7	142276297	142276995
AMP_14544	EPHB6_exon_12	M13F-GGTCCTGTATCTTTGCTTCTTACC	M13R-CTTTGTCTCGGTCCCTGAAAT	546	chr7	142276678	142277223
AMP_10015	EPHB6_exon_13-14	M13F-GTTGCTCCATAAACGTGACTATTG	M13R-CTTCTGCCAAGTGTCCAACATA	684	chr7	142277498	142278181
AMP_10016	EPHB6_exon_14	M13F-CCAGGTTGGAACATTCTAGGAC	M13R-ACTGAAGGTACAGAGGCCAAAC	651	chr7	142277887	142278537
AMP_14383	ERBB2_exon_18-19	M13F-ATTCTGCTGGTCGTGGTCTT	M13R-CCAAACCCCAATGAAGAGAG	747	chr17	35133132	35133878
AMP_14384	ERBB2_exon_18-19	M13F-AGATGCGGATCCTGAAAGAG	M13R-AAAAATTAGCGGGCGCTTGTA	694	chr17	35133363	35134056
AMP_10018	ERBB2_exon_20-21	M13F-GCTGGTACTTTGAGCCTTCAC	M13R-ACTGTGTGTTGTGGGGAGGT	694	chr17	35134384	35135077
AMP_14385	ERBB2_exon_21-23	M13F-GGGCAAGGTTAGGTGAAGGAC	M13R-ATACATCCTGGTCCCCTTTCAT	749	chr17	35134977	35135725
AMP_14386	ERBB2_exon_23	M13F-CCCAGGATTAGGGAAAGACC	M13R-ACAAGAGTGTTCCTCAAGAGTGG	490	chr17	35135332	35135821
AMP_10021	ERBB2_exon_24	M13F-CTGGCTGAAGACCCCAGAGT	M13R-GAGGTGACAGTTGAGGGAACAT	700	chr17	35136181	35136880
AMP_14356	ERBB3_exon_ 18-19	M13F-GAAAACCCAACCCCTTTGAT	M13R-CTTGAAAACTCTGCCGTCCA	555	chr12	54776332	54776886
AMP_10023	ERBB3_exon_ 19-20	M13F-TGACCTTATGCCAACTCCTG	M13R-CTGCCGCTCACATGCTCT	688	chr12	54776764	54777451
AMP_10024	ERBB3_exon_ 21	M13F-TTGTGCACTCCTTATGAGAATCTAAC	M13R-GGCCAGTCCCAAGTTCTTGAT	577	chr12	54777601	54778177
AMP_14358	ERBB3_exon_ 22-23	M13F-TCCTAAGAAAATTTGTGGAAATAA	M13R-AAAGAGAAAATGGTTGGGCTCAG	495	chr12	54778497	54778991
AMP_10026	ERBB3_exon_ 24	M13F-TGTCTCTACCTCCTACATCTTATCTCC	M13R-CTGATCCTAAAACCCAGCCTCT	665	chr12	54779670	54780334
AMP_10033	ERBB4_exon_18	M13F-TCATTTGTGCAGCAACTTCTC	M13R-CTGTCCTAGGGTTTTGGCATT	675	chr2	212196739	212197413
AMP_10032	ERBB4_exon_19	M13F-GCAGACAGTTGTGAAGCAAAAG	M13R-TGCTATCCTATTTCCATGCTGT	605	chr2	212191946	212192550
AMP_10031	ERBB4_exon_20	M13F-GTTTACCTAAAAGTACCTCTCTGTTATG	M13R-TGGAATTCATTTTGACTTACTTGG	673	chr2	212134712	212135384
AMP_10030	ERBB4_exon_21	M13F-AGAACCAAGGCTTAATAATCTCC	M13R-GGTATTTGTTTGGATGTGTAGGG	699	chr2	212003794	212004492
AMP_14457	ERBB4_exon_22	M13F-TGCTTTAGGAAATTAGGCTTATC	M13R-GGCTACTCAGAGGCTAAGGTG	574	chr2	212001246	212001819
AMP_10028	ERBB4_exon_23	M13F-TTTTTCCTTCATGTTTAGATCATTT	M13R-TTTTTAATTGATTGGTGTTTGG	670	chr2	211996723	211997392
AMP_10027	ERBB4_exon_24	M13F-CAGTAGCAGAGCCACTTGAA	M13R-TGTCCACCAGGACAAATGTA	700	chr2	211994760	211995459
AMP_10040	FAK_exon_14	M13F-CCAGCCTTGTAGGAGCTAATGT	M13R-AACTGTGCTTTTATAGCCTTCA	688	chr8	141840245	141840932
AMP_10039	FAK_exon_15	M13F-TGCACATCAATCTACCTTTACACA	M13R-GACTGCTGCCTCTGCTGTTC	618	chr8	141831293	141831910
AMP_14556	FAK_exon_16	M13F-TGCTACAAAGTGAATTCCCAAA	M13R-TTTCCTAGTAACAATGCGTCAGTT	525	chr8	141825625	141826149
AMP_14555	FAK_exon_17	M13F-AATTCTAATATGATACTTGGCAAACA	M13R-TGCAAGTAAGGAAATACAGTTTGG	620	chr8	141823416	141824035
/	FAK_exon_18	NOT TARGETED	NOT TARGETED	/	/	/	/
AMP_10035	FAK_exon_19	M13F-TTAGGGAAGGCAAATCAACCTA	M13R-TGTGTATAGCGAGCATTCTAACC	567	chr8	141818193	141818759
/	FAK_exon_20	NOT TARGETED	NOT TARGETED	/	/	/	/
AMP_10041	FER_exon_12	M13F-CTGATAGAATTTGGCTGTAATGTAGA	M13R-AATCCCAAGAGGCAGTATTTCA	700	chr5	108400801	108401500
AMP_10042	FER_exon_13	M13F-AATGAGGCATTTTATACCACAA	M13R-GCAGTACTATCTAAGGAGGGTAGGA	700	chr5	108408082	108408781
AMP_10043	FER_exon_14	M13F-TCATAATTTGGGGTCATACTGAAA	M13R-CATTTAGAAGAGAGGTTGTGTGGA	625	chr5	108410565	108411189
AMP_14496	FER_exon_15	M13F-AAACGGTATCTAGAAGAGATTATGG	M13R-GTACATTCCATGTCACCGTTGT	615	chr5	108463781	108464395
AMP_10045	FER_exon_16	M13F-AAACTAGCATGTGGCCTACTCC	M13R-ACATTCGAAAGAAATGGTCCAG	693	chr5	108544137	108544829
AMP_10046	FER_exon_17	M13F-GGCTACCACATCACTAGGCAATA	M13R-AACACCACCCTATTTCTCTTAACG	602	chr5	108549612	108550213
AMP_10047	FER_exon_18	M13F-CTGTAATATTGAATTCTGCATCACCT	M13R-GAGTAGGGTCTGTGGCATAGGA	698	chr5	108550849	108551546
AMP_14380	FES_exon_12	M13F-GTCCCACCCCTGGTCACATA	M13R-CAGTCCCGCAGTTCTCTTCT	728	chr15	89236179	89236906
AMP_10049	FES_exon_13	M13F-CCCCATGTGCTCTCTAGGTTC	M13R-CACTGCTGCTCAGGATCTACG	555	chr15	89236771	89237325
AMP_10050	FES_exon_13-15	M13F-AAGCGAGGTGGGTGATAAAC	M13R-TCTGGAGCTGATGCCTGATG	700	chr15	89237053	89237752
AMP_10051	FES_exon_15-17	M13F-GCGACTTCCTGACCTTCCTC	M13R-AAGATGCCAAAGCTCCACAC	685	chr15	89237528	89238212
AMP_10052	FES_exon_16-17	M13F-ATCAGCTCCAGAGGGGGAGT	M13R-GAAGGTTGGCATTAAGGGAGTT	642	chr15	89237741	89238382
AMP_10053	FES_exon_18	M13F-GAACAGTGCATCCTTCAGAACA	M13R-CACTTGTGCCTTCTGAGACCT	537	chr15	89239526	89240062
AMP_10059	FGFR1_exon_10	M13F-GACGCCAAGGAACAGAGTGA	M13R-CTGACTCCAGTGCATCCATGA	695	chr8	38394347	38395041
AMP_14560	FGFR1_exon_10-11	M13F-TTCCTGAATGAACACCAATGAG	M13R-AAGTGTAAGTGATGCTTCTGTCCT	748	chr8	38393801	38394548
AMP_10057	FGFR1_exon_12	M13F-ACAGATCGGACCCTGCATC	M13R-TCTCAAAATAAACAGACAAACTGG	658	chr8	38392324	38392981
AMP_10056	FGFR1_exon_13-14	M13F-TGCTATTACAAACTCACACATCACTC	M13R-AGACGCAGCAGAGGCATAAG	598	chr8	38391217	38391814
AMP_10055	FGFR1_exon_13-15	M13F-GACATCTCCTCGGGCTTACAG	M13R-GGACATTCACCACATCGACTAC	686	chr8	38390808	38391493
AMP_10054	FGFR1_exon_15-16	M13F-TACTCCTGTGATGGGCGAGAG	M13R-CTCCAGATGTTGAAAGGCTGAT	617	chr8	38390475	38391091
AMP_14352	FGFR2_exon_10	M13F-CACAGCTCAAGATAAATAGTCTGTCC	M13R-GGCAAGGAATGTGACCATAAAA	750	chr10	123250150	123250899
AMP_14351	FGFR2_exon_11	M13F-CCAGGTACGGGCACAGAC	M13R-ACCATGAAGTTTGGTGTGGTTT	640	chr10	123247812	123248451
AMP_14350	FGFR2_exon_12	M13F-AAGGGGGCCTTTAAAACCAT	M13R-AGCATGGGTTGTAATAACTAAAAA	594	chr10	123245727	123246320
AMP_10063	FGFR2_exon_13	M13F-ACATTGACGGCCTTTCTTCC	M13R-TGACCTGTCTTCTTAATCTTAGAGC	700	chr10	123237417	123238116
AMP_10062	FGFR2_exon_14	M13F-CCAGCTCCTGCACCTTCTAC	M13R-CGATTCCCGTTCTTTTGACTTA	645	chr10	123236731	123237375
AMP_10061	FGFR2_exon_15	M13F-TAATGGTTGTCGGTGTCGCTAT	M13R-TATTCTGTCAACTGCCCATCCT	699	chr10	123234721	123235419
AMP_10060	FGFR2_exon_16	M13F-ATGTCCCTCTGTCTTTGGTTTC	M13R-GTGTGACGCCATTGTGAGAT	629	chr10	123232977	123233605
AMP_10066	FGFR3_exon_10-12	M13F-CCTCTCAAGGTGCCCTGTCT	M13R-CGTACTCCACCAGCACGTACA	635	chr4	1776667	1777301
AMP_10067	FGFR3_exon_11-13	M13F-GCACAGACGATGCCACTGA	M13R-GTGTGGGAAGGCGGTGTT	696	chr4	1777078	1777773
AMP_10068	FGFR3_exon_13-15	M13F-GAGAGGTGGAGAGGCTTCAG	M13R-CAGGTCGTGTGTGCAGTTG	678	chr4	1777532	1778209
AMP_14472	FGFR3_exon_15-16	M13F-CTGGGTGTGGTTTCTACCC	M13R-GCCGACAGGTCCAGGTACTC	711	chr4	1777950	1778660
AMP_10070	FGFR4_exon_10	M13F-GATCTACCTCTCGACCCACTATG	M13R-ACCGTGAGCCCCTTCTATT	651	chr5	176453118	176453768
AMP_14512	FGFR4_exon_11-12	M13F-CTAGCAAGGATTCAGCCCTAGA	M13R-GAGTGGGGAATGCAGGAAAG	671	chr5	176454812	176455482
AMP_14513	FGFR4_exon_11-13	M13F-GTGTCTGCACCCAGGAAGGT	M13R-TTTTCTTATAGTAGTCAATGTGGTGGA	749	chr5	176455030	176455778
AMP_14514	FGFR4_exon_13-15	M13F-CCACTCGTTCCTCACCCTTC	M13R-ATCCCAAAAGACCACCTGGA	749	chr5	176455477	176456225
AMP_14515	FGFR4_exon_13-15	M13F-CAATGTGATGAAGATTGCTGAC	M13R-AGCGAGAACAGCTCCTCCAC	587	chr5	176455711	176456297
/	FGFR4_exon_15	NOT TARGETED	NOT TARGETED	/	/	/	/
AMP_14517	FGFR4_exon_16	M13F-GTCCTGGCCTGGCTTCTACT	M13R-GACACGGCACAGCAACTCT	653	chr5	176456756	176457408
AMP_10080	FGR_exon_06	M13F-CTCCGTACCCAGCCACAC	M13R-GTGGAGGCCAGACTAAATCG	699	chr1	27814779	27815477
AMP_10079	FGR_exon_06-07	M13F-TAGTGGGACTCTGCCCATTGT	M13R-AGGCTGGGATAGGATAAGGAGT	604	chr1	27814414	27815017
/	FGR_exon_07-08	NOT TARGETED	NOT TARGETED	/	/	/	/
AMP_10077	FGR_exon_08-09	M13F-TACATCAGGATGGGGCGACT	M13R-GCTGACTTTCTGGCTTCTTCC	641	chr1	27813408	27814048
AMP_10076	FGR_exon_10-11	M13F-GTCCAGACGCCAGGTCTGTT	M13R-GTGCGATCTCAGGTTATTGA	646	chr1	27812108	27812753
AMP_10075	FGR_exon_10-11	M13F-CCAGAGCGGATGAGAGATCAG	M13R-CTTCTCCAGGTTCCAAGTTCC	654	chr1	27811804	27812457
AMP_10090	FLT1_exon_17	M13F-CAAACAGGTGCTGCGTGTC	M13R-CAAGTACAACACATAAGGTCACTGG	626	chr13	27811098	27811723
AMP_10089	FLT1_exon_18	M13F-CAGTGCTGGATTGTTCCATTTA	M13R-GACTTGGTCCCATCTCTCCTAC	621	chr13	27805947	27806567
AMP_10088	FLT1_exon_19	M13F-TCTGTAGATGCACAAGCTGTTTC	M13R-GTGCTCCTTCTCTGTGACTCC	693	chr13	27801594	27802286
AMP_14364	FLT1_exon_20	M13F-CATCATTGGTCTACTGCTGATTG	M13R-TAGGTTAAACTGAAAAAGTCACCGTA	718	chr13	27799145	27799862
AMP_10086	FLT1_exon_21	M13F-TTGAGTTTCAACATGAACACCAG	M13R-CTGTCTAGAAGCCCAGGCAAG	670	chr13	27794627	27795296
AMP_10085	FLT1_exon_22	M13F-CTGGTATCCATGACTCCTCATTC	M13R-CTCTAATAAACATCCGTGGGAGA	625	chr13	27794217	27794841
AMP_10084	FLT1_exon_23	M13F-GATGGTTTTCAGGGACTACAGC	M13R-AACTCACAGGTTTCAGACTAGACAAA	698	chr13	27793495	27794192
AMP_10083	FLT1_exon_24	M13F-AGTAGAGGGCAGACATGCGTA	M13R-TTTGGAAACCACCACCAGTT	677	chr13	27791379	27792055
AMP_10082	FLT1_exon_25	M13F-CCCCACTGCAAGAAAACACT	M13R-GCTCACTAACCCAAAGGATGA	653	chr13	27789447	27790099
AMP_10081	FLT1_exon_26	M13F-TGTCATTTGCACAATCTTGG	M13R-GGACATCGTCCTACTTCTGTAAG	690	chr13	27783951	27784640
AMP_10099	FLT3_exon_16-17	M13F-GTTGACACCCCAATCCACTC	M13R-CCAAGACAACATCTCATTCTATGC	652	chr13	27505877	27506528
AMP_10098	FLT3_exon_18	M13F-TTGGGTTTGAGAGTTCACACTG	M13R-ACACAGGATATTGTTTGTTTGTTT	698	chr13	27500178	27500875
AMP_10097	FLT3_exon_19	M13F-TGTACTGAAGGAAAGGGACAGG	M13R-AAGCAAACAGCAAATCAGCATA	698	chr13	27499031	27499728
AMP_10096	FLT3_exon_20	M13F-AGTTGAATGTTGACATAAAATCTACAG	M13R-GTGAAACGCTTACGGGACTCT	679	chr13	27496827	27497505
AMP_14361	FLT3_exon_21	M13F-GCTAGGTGACTCCAACAGTGAA	M13R-GGTCATCAAAGCAGTTCCAAAG	489	chr13	27495350	27495838
AMP_14360	FLT3_exon_22	M13F-AGCTAGCCCAAGGACAGATG	M13R-CCCACAATAAGAGTACTGGAGGA	707	chr13	27490376	27491082
AMP_10093	FLT3_exon_23	M13F-CATGGGCTGCAATACAAGT	M13R-GCTCCCCTCCCGACATTA	642	chr13	27487611	27488252
AMP_10092	FLT3_exon_23-24	M13F-CTATACGCTTTGCACTAAGGAG	M13R-TCCTCTGGGTTTTCCACA	671	chr13	27487187	27487857
AMP_14359	FLT3_exon_25	M13F-CTTACCCCACACAACTTTGA	M13R-AAGGTCATTCGATTCTATCCAC	485	chr13	27486440	27486924
AMP_10107	FLT4_exon_17	M13F-ACCCTGGCTGAGGTTCTAGGTA	M13R-GATAAGGGCAGCATGGAGAT	695	chr5	179979619	179980313
AMP_14522	FLT4_exon_18	M13F-TACTAAGGGCCCCCAGGAC	M13R-GGCGTGGGTACCTAGAACCT	591	chr5	179979058	179979648
/	FLT4_exon_18-20	NOT TARGETED	NOT TARGETED	/	/	/	/
/	FLT4_exon_19-21	NOT TARGETED	NOT TARGETED	/	/	/	/
/	FLT4_exon_22	NOT TARGETED	NOT TARGETED	/	/	/	/
AMP_14518	FLT4_exon_23	M13F-TTGCCCCAAGATGCCTAA	M13R-CACCAGTCGCCAAGAAGTG	690	chr5	179975770	179976459
AMP_10102	FLT4_exon_24	M13F-ACGTTGGAGGCAAAGTCCTCT	M13R-CTTGTCAGGGGAGATGGTGAG	684	chr5	179973472	179974155
AMP_10101	FLT4_exon_25	M13F-GTGATGCTTTCCCTGAACACTC	M13R-AGAGAGGCTTTGTTGAAACTGC	668	chr5	179972392	179973059
AMP_10100	FLT4_exon_26	M13F-CAACAGAAAGATGCAAGGGTGT	M13R-GGTTGTGTCCATGAGAAGGTG	627	chr5	179971934	179972560
AMP_10111	FRK_exon_04	M13F-TTTTACTTGCCATCACAGGAA	M13R-ACAATTGCTCTTATTATTCTATGAAACA	697	chr6	116394908	116395604
AMP_10110	FRK_exon_05	M13F-GACATTCATTCTCACAGACATACACA	M13R-AAGGACAGGGCAGGTATCAGT	691	chr6	116384179	116384869
AMP_10109	FRK_exon_06	M13F-TGCAGGTAGTTTGTAAGGCTTTG	M13R-GCCAGACTCTCAGATAATTGCAG	607	chr6	116371943	116372549
AMP_14525	FRK_exon_07-08	M13F-TTCCAACGCAGTGTCTCAAA	M13R-TTGCTTTAACTCGGCCTGAT	749	chr6	116370331	116371079
AMP_14524	FRK_exon_08	M13F-TTACCAGGCAGTGAGGAAATTA	M13R-GCAGAGTTATGAGGCTGACCA	745	chr6	116370046	116370790
AMP_14523	FYN_exon_06	M13F-CCAGAATGTTAAAACCAAAACTGA	M13R-GTGAGTACAGAAACCAAAGCAGTC	673	chr6	112127842	112128514
AMP_10115	FYN_exon_07	M13F-ACGAGCACATAACTGGTGGTTC	M13R-AACCCCTGGACTTTCATCACT	666	chr6	112124029	112124694
AMP_10114	FYN_exon_08-09	M13F-TGCAGAGCTGTCAAATTCCTG	M13R-TGTTACTTCTCCATGCCTATACTTTTT	681	chr6	112122105	112122785
AMP_10113	FYN_exon_10	M13F-AAAGCTGAGGATGGGGCTTA	M13R-AGCAGAACACATGGGCAGTAT	688	chr6	112102291	112102978
AMP_10112	FYN_exon_11	M13F-TCTGATCCTGGGCGGTTC	M13R-CCCACTTGGAGTTCCCTCT	695	chr6	112089524	112090218
AMP_14445	HCK_exon_08	M13F-CAGGTGGAACACTGGAGAGAT	M13R-CTTGGGGAAAATCAGCAGGT	737	chr20	30135745	30136481
AMP_10118	HCK_exon_09	M13F-CTGAGAGTTGAGATGAGCAGGA	M13R-ACTGTGAACCATAAGCCCCTTC	593	chr20	30137970	30138562
AMP_10119	HCK_exon_10	M13F-TCACAGAATCCATCTAGCAATCA	M13R-CCAACATCTGCACCTCACTTTA	648	chr20	30139818	30140465
AMP_10120	HCK_exon_11	M13F-GATCCCCCTAACCTGAATGG	M13R-TATTTGCCCACTCCCTCTAAAA	586	chr20	30145137	30145722
AMP_10121	HCK_exon_12	M13F-ACTCAAGGCCCCCTGAAGTC	M13R-AAAAAGTCATAGGAGTGAGAGAGAA	696	chr20	30150124	30150819
AMP_10122	HCK_exon_13	M13F-AAGGTGAGGTGGGGAGTGAT	M13R-AGGAATTGGAAGGACAGGAAAA	674	chr20	30152675	30153348
AMP_10123	IGF1R_exon_16-17	M13F-CATCGCCTCCTGGTATTCTCT	M13R-CCGTGTCATCAGTTCCATGA	689	chr15	97295445	97296133
AMP_10124	IGF1R_exon_17	M13F-ACAAGCCTCCCAGTATGTTCTT	M13R-CGCATCGAGAAGTTAGCAGAG	700	chr15	97295858	97296557
AMP_10125	IGF1R_exon_18	M13F-GAGCAAGTCCTGGTTTCTTAGC	M13R-GATGAATGCAAGGTTGGACAG	661	chr15	97299816	97300476
AMP_14381	IGF1R_exon_19	M13F-TCATCCCTTACTGTCTCCACCT	M13R-TGGGTCTAAATAAAGCACTGTCTG	728	chr15	97303496	97304223
AMP_10127	IGF1R_exon_20	M13F-TGAATTTAGTTTACGGGGAACA	M13R-CACATGGAGAGGATGAGTAAGG	663	chr15	97309118	97309780
AMP_10128	IGF1R_exon_21	M13F-AGAAAGCCAGGGATGGAGAG	M13R-AAGGATCAGCAGGTCGAAGA	538	chr15	97317662	97318199
AMP_14382	IGF1R_exon_21	M13F-CTACTACAGCGAGGAGAACAAGC	M13R-GTGTCAGGCGGGTGTGTA	724	chr15	97317927	97318650
AMP_10134	INSR_exon_17	M13F-GAGTGAGGGGTGGGTAGGAG	M13R-TGCAGAAACAGTAGTCTCAGGTG	700	chr19	7076175	7076874
AMP_10133	INSR_exon_18-19	M13F-TCAGAAAAGACTTAACGGCTCA	M13R-AAAAATACAAAGGCCTATCTGTCTGC	655	chr19	7073530	7074184
AMP_10132	INSR_exon_20	M13F-GGGGTTCACAATGCCTACAG	M13R-AAAAATGTAGCTTCTTTGTGATTTGGTA	571	chr19	7071440	7072010
AMP_79991	INSR_exon_21	M13F-CTATCAACTGTCATCGGCAG	M13R-ACACACACTTGAGTTCCCAT	365	chr19	7070250	7070614
AMP_10130	INSR_exon_22	M13F-TGGTAGAGTCGTGAGAATCCTG	M13R-CATGTGGTCCGTGGGTGT	555	chr19	7067970	7068524
AMP_10139	INSRR_exon_19	M13F-CACCAAGAACCCTGGAAAGTAG	M13R-ACTGTGGTCATAGCAGATCAGAA	695	chr1	155078312	155079006
AMP_14419	INSRR_exon_19-21	M13F-AGGGTCACAATCTCCCAGAGTA	M13R-GAAATGATCCAAATGGCTGGT	746	chr1	155077909	155078654
AMP_14418	INSRR_exon_20-21	M13F-TGAGGGTCAGTGGATGTCAA	M13R-GAGCTAGTGCGTGGCTCTTATG	572	chr1	155077697	155078268
AMP_10137	INSRR_exon_21-22	M13F-CCAGCCAGGGAATGAGGT	M13R-GTGGTACTCTGGGAGATTGTGA	669	chr1	155077266	155077934
AMP_14417	INSRR_exon_22	M13F-CTTCCCTGCTCCTGTTCTCTG	M13R-ATGATTCTGGCTCACCTCCTCT	600	chr1	155077145	155077744
AMP_14509	ITK_exon_12	M13F-CCATCTTTGAATTATATTAACAATAGGC	M13R-AAGGGGTGAGATGGCCTAAA	746	chr5	156603089	156603834
AMP_10141	ITK_exon_13	M13F-TTCAGGTCTCAGCTCCAATGA	M13R-ATGAAGCCCTTTCCACTAGGAC	557	chr5	156603678	156604234
AMP_10142	ITK_exon_14-15	M13F-TTAACTTCCAGCGGCATTTGT	M13R-CCAGAACTCTTGTTTCCACTTTT	686	chr5	156605142	156605827
AMP_14510	ITK_exon_16	M13F-ACATGAATCCTAATGCAAGGAGT	M13R-GTTGGGGTAAATGAGCCACCT	747	chr5	156608333	156609079
AMP_10144	ITK_exon_17	M13F-TGGAATACAGTCAACATGGAAG	M13R-ACTTAACTCACCAGTTTTCTTGGA	700	chr5	156612064	156612763
AMP_9843	JAK1_exon_11	M13F-AGGCTGAGTGTGAGGAGCTGT	M13R-GTAGAAAGCAAGGAGCCGTTTA	603	chr1	65085593	65086195
AMP_9842	JAK1_exon_12	M13F-TGACAAGAAAACATTACACAAATGAA	M13R-CCAGAGCTGAAAGGAAGAGAGA	624	chr1	65084698	65085321
AMP_9841	JAK1_exon_13	M13F-AAACGACCATCTTCAGTAAGCAC	M13R-AGGGAAGTTTTGCCGTGTGA	699	chr1	65083610	65084308
AMP_14444	JAK1_exon_14	M13F-AAAAATGACTCTCTAAAAGGAGACCA	M13R-GTGCCTGGTGCTTACTGAAGAT	718	chr1	65082922	65083639
AMP_9839	JAK1_exon_15	M13F-AAACCCATGCCCATCTCTTC	M13R-GGGATGTTTTGCTGATCCTAA	571	chr1	65082225	65082795
AMP_9838	JAK1_exon_16-17	M13F-CAGTAAGGTGCTTTCGCTCAT	M13R-CCAGTCTCCTTGAATTTGGACT	697	chr1	65079383	65080079
AMP_9837	JAK1_exon_18	M13F-AGCCTTGAGAGTGTGTGGGAAC	M13R-GGCCTGTCCTGTAACGTGAG	681	chr1	65077734	65078414
AMP_9836	JAK1_exon_19	M13F-AGAAGCTAACTTTTCATCTAAATAATGC	M13R-CAGTCATTTGCCTGTGGTTT	531	chr1	65076588	65077118
AMP_9835	JAK1_exon_20	M13F-AGGCTGAAAGGTGTGTTTCTTG	M13R-TAAGACATCAGGCACTCTGTCC	681	chr1	65076026	65076706
AMP_9834	JAK1_exon_21	M13F-GCAAACCAAGTTAATGGGAAAG	M13R-GTGGGTGTCATTCAGCAAAGTA	683	chr1	65074226	65074908
AMP_9833	JAK1_exon_22	M13F-GACTTCACTGCATCATTTCCTC	M13R-CACTTTCCCATTAACTTGGTTTG	694	chr1	65073556	65074249
AMP_14443	JAK1_exon_23	M13F-GGTACCAAATTTAAAGAGGAAGTC	M13R-TTTTTGTGTGTAAGTTTATCCCACTT	734	chr1	65072629	65073362
AMP_10145	JAK2_exon_11	M13F-CAATGAGTTGACCCCTAAAATAA	M13R-TGGGAGTTGCGATATAGGTCTT	583	chr9	5059763	5060345
AMP_10146	JAK2_exon_12	M13F-TTAATTTGGAGTCTTAAATCTGGA	M13R-CTGGATGATGCCCAGAGG	698	chr9	5062342	5063039
/	JAK2_exon_13	NOT TARGETED	NOT TARGETED	/	/	/	/
AMP_10148	JAK2_exon_14	M13F-AGACTCCTACTCTTGCTGTTGTAAGT	M13R-TCCCCCTGGTATTCTTCTCTGT	700	chr9	5067249	5067948
AMP_10149	JAK2_exon_15	M13F-AATGCATGCCTCCAAATTATTA	M13R-TTGTGGCTCAAGGAATATTACAAA	573	chr9	5068175	5068747
AMP_10150	JAK2_exon_16-17	M13F-ATCCAACCCCTCCAAAATAAAG	M13R-GCTGGAAAATCAATAAGATCATTC	619	chr9	5070099	5070717
AMP_10152	JAK2_exon_18	M13F-GCCTGTCAGATTATGGGTAATGA	M13R-CCTCTTGCTGAGATAGTGAAAACA	699	chr9	5071544	5072242
AMP_10153	JAK2_exon_19	M13F-GACAGTCTGCTAATTCCAGCTA	M13R-AAGCTTTGAAACTATTTGCGTTT	692	chr9	5079566	5080257
AMP_10154	JAK2_exon_20-21	M13F-AATCAGTATAATATGGCAGAGTAAAACA	M13R-AGACTTAAAAGACTTAAATGTTCACTG	642	chr9	5080394	5081035
AMP_14571	JAK2_exon_22	M13F-TCCACATATCAAGTAACTGTCTTTT	M13R-CGATCCAGCATTCCCACTAT	732	chr9	5112956	5113687
AMP_10156	JAK2_exon_23-24	M13F-GGATTTGTGTTGAGTTTATTACAGC	M13R-CAGCCATGTTATCCCTTATTTGA	677	chr9	5116110	5116786
AMP_14573	JAK2_exon_24	M13F-TCAAGGACTTCAGTTCACTTCC	M13R-ACCAGCCCTCATGTGTGTAAA	729	chr9	5116500	5117228
AMP_14407	JAK3_exon_10-11	M13F-CCTTCAGCAGCACCTCTGTC	M13R-TTCTAGAGGGTACCTCAAACTAAGG	524	chr19	17809773	17810296
AMP_14406	JAK3_exon_10-11	M13F-CCGACTCCAAAAGTCTGGTC	M13R-ATAGAAAAGTCCAACCTGATCGT	497	chr19	17809707	17810203
AMP_14405	JAK3_exon_12	M13F-CTTTCCAAGGAGTGATGATGG	M13R-AAAAACCATAGATGATAGTGGGAAC	457	chr19	17808764	17809220
AMP_14404	JAK3_exon_13	M13F-CCTGACATCCAAGAATGACTTGT	M13R-ACAGATACAGACAGGGCTCAAC	528	chr19	17807553	17808080
AMP_10165	JAK3_exon_14-15	M13F-TGAGGGGCTCTGACCTTAGC	M13R-GAGACCAGGGTGCAAGTGTG	699	chr19	17806647	17807345
AMP_10164	JAK3_exon_14-16	M13F-TAGCTGTTGAAGCTCACACTGAC	M13R-GCTGTGTTAAGCCTGGAGAGT	681	chr19	17806230	17806910
AMP_10163	JAK3_exon_17-18	M13F-CCCATGTGAATCTGGATCAATAA	M13R-TGCACAGAGAGGGTCAATATG	643	chr19	17804203	17804845
AMP_10162	JAK3_exon_19	M13F-GTGTGAGCGTGCAGAGAGGAT	M13R-ATGTGTCATTGTTGCGGTTC	524	chr19	17803223	17803746
AMP_14403	JAK3_exon_19-20	M13F-CACCAGAAAATGGGGCTCTG	M13R-TGTATGTTGTAGAAAGTACTCAAGAGAT	748	chr19	17803034	17803781
AMP_10160	JAK3_exon_21	M13F-GCGCAGACAGGTTGGAGA	M13R-AACAGCACTGGCTCCTCTGT	640	chr19	17802236	17802875
AMP_14402	JAK3_exon_21-22	M13F-AAGTGCTCTGACTTGCCACAC	M13R-AATCCCTCTCGGACAACATCT	676	chr19	17801743	17802418
AMP_14401	JAK3_exon_23	M13F-AACAGAGACCTAATCCAGAGGT	M13R-ATAGGGAGCCATGGGAGTTTT	634	chr19	17798517	17799150
AMP_14492	KDR_exon_17	M13F-CCTCTAAGTGGCTATATGAATGATTA	M13R-CCATGCACATTGGTTTTCAT	698	chr4	55658899	55659596
AMP_10176	KDR_exon_17-18	M13F-AGGCCCACATAAGCACAAAG	M13R-GGGGAACTGAAGACAGGCTACT	700	chr4	55658488	55659187
AMP_10175	KDR_exon_19	M13F-GAATCCGCAAAGTATTCTAAGCTA	M13R-CCTTAATTCGCCTGCACAGAT	698	chr4	55657033	55657730
AMP_10174	KDR_exon_20	M13F-AAGATTCCTCACAAGTTCTTCACA	M13R-ACTCCTCTGGCCTTGATTTTCT	689	chr4	55656390	55657078
AMP_10173	KDR_exon_21	M13F-CTAGGGCTTCCACACTTCACTT	M13R-AGGGTAGGACATCTCTGGGTTA	698	chr4	55655541	55656238
AMP_14491	KDR_exon_22	M13F-TGAACTCCTTAACCACTCTTACTCA	M13R-AGTTTGACTTTTGGCCTTTGTC	729	chr4	55653361	55654089
AMP_79990	KDR_exon_23	M13F-AAATGTGCCTTTTGACTCTAGACC	M13R-TTCAAGCAAGGTAAAGTTAC	388	chr4	55650850	55651043
AMP_79989	KDR_exon_24	M13F-AAATGTGCCTTTTGACTCTAGACC	M13R-TTCAAGCAAGGTAAAGTTAC	388	chr4	55650578	55650775
/	KDR_exon_24-25	NOT TARGETED	NOT TARGETED	/	/	/	/
AMP_10169	KDR_exon_25-26	M13F-CAATGGCTGAGAGGATGG	M13R-CCTGGGGTAAAGATTGATGAAG	699	chr4	55649685	55650383
AMP_10178	KIT_exon_11-12	M13F-GAGCAAATCCATCCCCACAC	M13R-ATGGCCGCATCTGACTTAAT	685	chr4	55288140	55288824
AMP_10179	KIT_exon_12-13	M13F-AAATTGCGCCCCTTTTGATAG	M13R-ACTAGGGTATGTCCTGGGCTGT	680	chr4	55288582	55289261
AMP_10180	KIT_exon_14	M13F-CAGGTTAAAAGAGGCTTGCTTG	M13R-ATGCATGTAGTACCAAGCTCAA	700	chr4	55290045	55290744
AMP_14484	KIT_exon_15	M13F-CAAAAAGGACACCTAGTTTCTGG	M13R-TAGGCTGGGTTACAAAATCCAT	586	chr4	55292026	55292611
AMP_14485	KIT_exon_15-16	M13F-CTCTCCCAGCAGCGATAGTA	M13R-CTTACATTCTTGGAGGCGAGGA	685	chr4	55292242	55292926
AMP_10183	KIT_exon_17	M13F-TGTGAACATCATTCAAGGCGTA	M13R-AATTTCTCCTGCTGTGACCTT	641	chr4	55293816	55294456
AMP_14486	KIT_exon_18-19	M13F-TGTGAGCCATGTATTTCAGAGG	M13R-CAGTGTGTCATAAAGAATCCAAGTG	640	chr4	55297235	55297874
AMP_14487	KIT_exon_18-20	M13F-AGGCTCGACTACCTGTGAAGTG	M13R-TTTGCTTGAATGTTGGTCTTTTT	741	chr4	55297419	55298159
AMP_10185	KIT_exon_20	M13F-CAGTTGCATAGCCCTGGAATTA	M13R-ATTTGAGATGAGGGAGGAAACA	506	chr4	55297993	55298498
AMP_14432	LCK_exon_8-9	M13F-CAGTGGGTGAGGTGTGGAAC	M13R-GGCAGGAAAGCTCAAGAAAC	746	chr1	32514355	32515100
AMP_10187	LCK_exon_9	M13F-CGCTGAGGTGATGAGAGTCC	M13R-GATCTCAGCTCACTGCAACTGT	633	chr1	32514726	32515358
AMP_10188	LCK_exon_10-12	M13F-AACACACACTCCTCCATTCTCA	M13R-TTCCTGCCCTTGGCTCTAAC	700	chr1	32517719	32518418
AMP_10189	LCK_exon_11-12	M13F-GGCAAGGGAACAGACCAGT	M13R-AAAAAGAGAAAAAGAAAAGAGCTG	662	chr1	32517961	32518622
AMP_10190	LCK_exon_13	M13F-CTCCAAGTGGTGTGACTGATATTC	M13R-GAAATGGGAGAGCCAGAAAG	640	chr1	32523525	32524164
AMP_10195	LTK_exon_11	M13F-CTAAGAACTGGGACGGAGAG	M13R-AGCCTCCTTATGGTGTGTGG	693	chr15	39586393	39587085
AMP_10194	LTK_exon_12-13	M13F-GAGGGAGACGGAAACCATGT	M13R-GACCAGGGAAGTCCTCATCA	695	chr15	39585054	39585748
AMP_14373	LTK_exon_13-16	M13F-GCGGCAATATCCCTACAGAGT	M13R-CAGGATGAGCTGGATTTCCTC	701	chr15	39584543	39585243
AMP_14372	LTK_exon_14-17	M13F-CTGCGGTAATAACTGGCCCTAC	M13R-ATGGTTTCCGTCTCCCTCCT	725	chr15	39584347	39585071
AMP_10191	LTK_exon_17-19	M13F-GGGTCCTGTAATGGAAGAGTCA	M13R-ACCTTGGTGGTGAACAACTCAT	680	chr15	39583730	39584409
AMP_14561	LYN_exon_07	M13F-CACAATTATGTCAAGGATGCATTT	M13R-AATGGGTTCCAGCCCTAAGATA	663	chr8	57028802	57029464
AMP_14562	LYN_exon_08	M13F-TATAAAGCATGCCCGCCTTC	M13R-ACTCTTCACATTTTAAGCATATGTATTT	566	chr8	57041794	57042359
AMP_10198	LYN_exon_09	M13F-AGATTAGAGGGGACTGCGTTTG	M13R-GGAGCAGGAAAGTGACATAGTTC	700	chr8	57044652	57045351
AMP_10199	LYN_exon_10	M13F-GAGATTTGGCAGAGGGTGGT	M13R-TTATATTCATTGTTTGAGTGAAAACTT	680	chr8	57073259	57073938
AMP_14563	LYN_exon_11	M13F-AAATACCCAAGTAAGAACCACATATC	M13R-CATGCCCGGAACATTCTAGT	741	chr8	57074494	57075234
AMP_14564	LYN_exon_12	M13F-CTGCAGTGCTTGACCCTCT	M13R-TTTTTAAACAAGTAAGCCAAAGC	743	chr8	57084948	57085690
AMP_10205	MATK_exon_07	M13F-CGCCTGCTTGAGTTCACTTACT	M13R-AGAGGGTATTTGGAGGGACAAG	699	chr19	3732398	3733096
AMP_14408	MATK_exon_08-10	M13F-CGCAGCACCCTGAGAGTC	M13R-CCGCAGCTGTGTGAATGTTAC	562	chr19	3730350	3730911
AMP_10203	MATK_exon_09-11	M13F-TATGGGCCAAGAGCTTCCT	M13R-ATTGTCATGGAGCACGTGAG	700	chr19	3729855	3730554
AMP_10202	MATK_exon_12-13	M13F-GGCACCAGGAGGATGACTTG	M13R-GGGGAGGACTCAATTAGGAGAA	651	chr19	3729068	3729718
AMP_14452	MERTK_exon_12	M13F-AGTACATAGCTTGGGAGTCAGTG	M13R-CAGAGCTGCTGGTTTCATGT	744	chr2	112477138	112477881
AMP_10207	MERTK_exon_13	M13F-ATCACCCTGGTTTGCGATGT	M13R-TTGATGCTCTACTTTGGAGTTGTT	573	chr2	112477788	112478360
AMP_10208	MERTK_exon_14	M13F-CAAAAGTCCCCTGTGCTTTG	M13R-ACCTCTGTGTCTTGCCTTTGAG	595	chr2	112482227	112482821
AMP_10209	MERTK_exon_15	M13F-AGAGTGTGAGTTAGGCGCTCTT	M13R-CAGTTGTGCAGTCTTCTTGGTC	694	chr2	112483854	112484547
AMP_10210	MERTK_exon_16	M13F-AGATGGGGAAAAGAGAATATGATG	M13R-TTTAAGAGGAGCTGACGTACACA	676	chr2	112493234	112493909
AMP_14453	MERTK_exon_17	M13F-GCATGCTCACAGGCTGGT	M13R-CCTCGTCACACATCTGCTTAGT	743	chr2	112495335	112496077
AMP_10212	MERTK_exon_18	M13F-TTTGCCAGATTTCCCAGAAC	M13R-ATGCACTACAAGGCGAAGCTAT	696	chr2	112496089	112496784
AMP_14454	MERTK_exon_19	M13F-TCTTCCTAGAAACAGAATCACTTTT	M13R-CAGGACTTCTGAGCCTTCTGAG	725	chr2	112502182	112502906
AMP_10214	MERTK_exon_19	M13F-GCAGTGAGGAATGGGAAGAT	M13R-ACATCAAGACCAGAAGCCAAGT	615	chr2	112502713	112503327
AMP_10215	MET_exon_15	M13F-ACATTGCTTATATCCTTGGGTGA	M13R-AATGCCTCTGGGTAAAATGAGT	664	chr7	116204460	116205123
AMP_10216	MET_exon_16	M13F-CAAAAGTGGGCATAGGTGGT	M13R-AGAGGGAAGGTAGAGCAAGGTT	632	chr7	116205856	116206487
AMP_14540	MET_exon_17	M13F-GCTTTTCTAACTCTCTTTGACTGC	M13R-AGTGACCAAAACCAAGGTAGGA	743	chr7	116209252	116209994
AMP_10218	MET_exon_18	M13F-TGTTAGTCAATAGAGGCCAGATGA	M13R-CCTGGGGCTATGAGAATCAG	669	chr7	116210447	116211115
AMP_10219	MET_exon_19-20	M13F-CGTATTGAGTATGTAAAGCCAAGTTT	M13R-TGGCAAGAGCAAAGAATATCG	674	chr7	116222837	116223510
AMP_10225	MST1R_exon_14	M13F-CATCTTGAGACTCCATCTCTGC	M13R-ACAGAGCACGCTCCTTGGTAT	695	chr3	49907558	49908252
AMP_10224	MST1R_exon_15-16	M13F-GGCACATATAGGGCAGCAG	M13R-TAGCTGTGTGTAGTGGCAGTTG	693	chr3	49903874	49904566
AMO_10223	MST1R_exon_16-17	M13F-CAGTGTCCAGTCCAAGTCTGC	M13R-CTGAGCAGGAGACCTTCATTTC	629	chr3	49903477	49904105
AMP_10222	MST1R_exon_18-19	M13F-ACAGCAGCACACCAAATGAC	M13R-AAAAATTCTGTAAGGGCCTAGA	696	chr3	49902476	49903171
AMP_10221	MST1R_exon_19	M13F-GAGCTCAGAATGCTGTTACCAT	M13R-GGAGTCCCCAGGGTAGATGAC	693	chr3	49902139	49902831
AMP_10220	MST1R_exon_20	M13F-CTGAAAGTTAAAGGGCAGGAAC	M13R-TGGAACAGTAATCATAGGGATGAG	546	chr3	49899628	49900173
AMP_79987	MUSK_exon_12	M13F-AAATGTGCCTTTTGACTCTAGACC	M13R-TTCAAGCAAGGTAAAGTTAC	388	chr9	112587442	112587829
AMP_10227	MUSK_exon_13	M13F-TGACATCAAGGAGTTTTAAGTATGTTG	M13R-AAATAGGAGGCAGCAAAGACAG	567	chr9	112589611	112590177
AMP_10228	MUSK_exon_14	M13F-ACTTTAGCCAAGGGACAGAAAC	M13R-TGCAGGCCATAGGAGAAGAT	700	chr9	112602182	112602881
AMP_10229	MUSK_exon_14	M13F-AGCTGGCATGGCTTACCTCT	M13R-TTCCTAGCCTGTGTTTCCAATC	696	chr9	112602609	112603304
AMP_10230	NTRK1_exon_13-14	M13F-CCTGCCCAGAGTCACAGCTA	M13R-GCCGCATATACTCAAAGACCAT	692	chr1	155112272	155112963
AMP_10231	NTRK1_exon_14	M13F-AGCTCCATCACATCAGGACAG	M13R-TCGTTATCTAAACTGCTACCCTTACA	654	chr1	155112676	155113329
AMP_10232	NTRK1_exon_15	M13F-AGCTGCCTCTACTGTTCTCTCAA	M13R-CGAAGGTGCTGTTTCCATCT	586	chr1	155115394	155115979
AMP_14420	NTRK1_exon_16	M13F-TAATGATGGGGCTGGGGTAG	M13R-CAGCTGCTCTGGGAGACAGA	721	chr1	155116333	155117053
AMP_14421	NTRK1_exon_17	M13F-GACTGTGTCCATTCGGGTTATT	M13R-GTCAAAGGTGAGAGTGACAGGT	695	chr1	155117724	155118418
AMP_10235	NTRK2_exon_13	M13F-AGATGGACACCCAGCTTCTTC	M13R-TCCAAAATTCAGTTAGCATGGAC	550	chr9	86738750	86739299
AMP_14574	NTRK2_exon_14	M13F-TGTGTCATAAGCTGGAAAGC	M13R-TGACACCTGGGTACCTTAGCTC	734	chr9	86753009	86753742
AMP_14575	NTRK2_exon_15	M13F-GCTAAGTCAGGCAGCATCTTTT	M13R-CAATGTGAGGGCATAGTGAGAA	622	chr9	86759872	86760493
AMP_10238	NTRK2_exon_16	M13F-TGCTTGAGACTGTGAAGAAGTCA	M13R-GCTGGACTGTATGGATTCTGGA	630	chr9	86824782	86825411
AMP_10239	NTRK2_exon_17	M13F-TGAGAAAACAAAACCAAGAGTGG	M13R-AGTAATGCAGAAGCCAGATTGA	650	chr9	86825859	86826508
AMP_10245	NTRK3_exon_13	M13F-TTGCTCCCCTGGCATAGC	M13R-AAACTGTGGAGACTGCTTTGTG	696	chr15	86284631	86285326
AMP_10244	NTRK3_exon_14	M13F-CCTACAAACCGGGGACAAAG	M13R-CAGGCTTTCCTCCTCACAGC	694	chr15	86277056	86277749
AMP_14379	NTRK3_exon_15	M13F-TGGGCAATTGAGAACATAATAAA	M13R-CTTACCCACACGTACATAATCTAATTT	614	chr15	86273233	86273846
AMP_10242	NTRK3_exon_16	M13F-ATTGCATTTTGGCATAGGGTAG	M13R-TAACTCTTTCCTCACCCCTCTC	671	chr15	86229762	86230432
AMP_10241	NTRK3_exon_17	M13F-TGACAATTACACCACATTTCCTACA	M13R-CTGCTGACTTCTTGCTGGACTT	698	chr15	86224310	86225007
AMP_10240	NTRK3_exon_18	M13F-TGTATGTGTAGCAGGCACTTGA	M13R-GTCAGAAGCCCATGTCCACTAT	698	chr15	86221032	86221729
AMP_14476	PDGFRA_exon_11	M13F-GCATAGCAACCTAGTTCAGTGCT	M13R-GTATCTTTGCCAGCCCTCTTC	565	chr4	54835599	54836163
AMP_10247	PDGFRA_exon_12-13	M13F-TGATTACTCCAAACAGGAAAGACA	M13R-CAGTTCAGACATGAGAGCTTGTT	673	chr4	54838191	54838863
AMP_10248	PDGFRA_exon_13	M13F-TTTTTGAGCATGGGGATATT	M13R-CCATGAATGGCTATGACTGGA	683	chr4	54838456	54839138
AMP_10249	PDGFRA_exon_14	M13F-TGGTCTGCAGGACAATTCAT	M13R-TTTCTTACCTACAGAGTTCTTTATAGCC	693	chr4	54839211	54839903
AMP_14478	PDGFRA_exon_15	M13F-TGATGCATGTATTTGTGCGACT	M13R-TACTGCAGGAACACACCAAG	640	chr4	54841035	54841674
AMP_10251	PDGFRA_exon_16-17	M13F-TTTGCATAGTGATATTCATCTGTGAG	M13R-AGCCAGATCACGGTGGAC	639	chr4	54846147	54846785
AMP_14479	PDGFRA_exon_17	M13F-GAGTGGGTGGAGTGAGAACCT	M13R-GGCAGAACAGTCAAGTATCTAGC	491	chr4	54846613	54847103
AMP_14480	PDGFRA_exon_18	M13F-GCACAAGTTATTAAGAGCCCAAG	M13R-GATGTCAGGGTTATGGCTCATC	748	chr4	54848252	54848999
AMP_14481	PDGFRA_exon_19-20	M13F-AAGGTTTGAGCTGGTCTCTGAA	M13R-CATCTGGAGAATAGTGCTTACAGG	738	chr4	54849547	54850284
AMP_10263	PDGFRB_exon_11	M13F-TCACAGGGTCACAGGATCATAG	M13R-AAGGCTGGGAGAGAAGCTAGAG	641	chr5	149484985	149485625
AMP_14508	PDGFRB_exon_12	M13F-CCTCTAGTGCCTGCAAATCAG	M13R-GAGATTAAAGATGGGGCAGAAA	488	chr5	149484373	149484860
AMP_10261	PDGFRB_exon_12-13	M13F-TGAAGGTGTTGTGATTTTGTGA	M13R-GATGAAAGTGGCCGTCAAGAT	700	chr5	149483812	149484511
AMP_14507	PDGFRB_exon_14	M13F-GGACCATCTTGTGGAACAGC	M13R-TCGTTGTAAACAGTGGCCTTTA	695	chr5	149482648	149483342
AMP_14506	PDGFRB_exon_15	M13F-GAGGGTTCTACGCATGTTTC	M13R-ATAGGTAGCGGGGTGAATCC	742	chr5	149481426	149482167
AMP_14505	PDGFRB_exon_16-17	M13F-CAGGTCTCTGTGGACGCACT	M13R-CTGGCCTTTTGTCGTGGTAG	646	chr5	149480749	149481394
AMP_14504	PDGFRB_exon_16-17	M13F-GCTATACTTGCTCCATGCACTC	M13R-GTGACCCTCTGCTTCTCCTCTA	669	chr5	149480433	149481101
AMP_14503	PDGFRB_exon_18	M13F-TGTCACTGTTCAAACCTGTCAA	M13R-ATCATCCTGCCTGTCTCTCATC	730	chr5	149479543	149480272
AMP_14502	PDGFRB_exon_18-19	M13F-TCCAGTTACACCAAGGCTTTCT	M13R-GCATCTTCAACAGCCTCTACAC	750	chr5	149479096	149479845
AMP_14501	PDGFRB_exon_20	M13F-ACAAAGGGTGGTCCCCTAAAT	M13R-ATTGCCCAAATGGCTACCAG	615	chr5	149478394	149479008
AMP_14533	PTK7_exon_15	M13F-TGCCTGTTTAGGGCTTTGC	M13R-TGCACGAAGGGCAGTGAATA	682	chr6	43219822	43220503
AMP_14534	PTK7_exon_16	M13F-GAGGGGGTCACAGCAGAAC	M13R-TTATTCTCAAGTGGGGACAAGC	744	chr6	43220774	43221517
AMP_10270	PTK7_exon_17	M13F-TGCCAATTCTCCTCCTTTCTAA	M13R-ACTAGGACTGCTTGCTGCTTCT	683	chr6	43222107	43222789
AMP_10271	PTK7_exon_18	M13F-TGTGCTTCTGGGCTTCCTAC	M13R-ATGGGTGCTGAGGCATAAGTC	636	chr6	43234410	43235045
AMP_14535	PTK7_exon_19	M13F-TTCCAGATGGGGAGATGAGG	M13R-AGGCTATTTACCAACCAATATAGAA	750	chr6	43235425	43236174
AMP_10273	PTK7_exon_20	M13F-GTCCTACCAGCCAGAGTGAGTG	M13R-CAAAGTTGGCAGATGAGTGG	699	chr6	43236248	43236946
AMP_10274	PYK2_exon_14	M13F-CTTCAGAGGGAGCAGGGTGAT	M13R-TGCTAGAAGCGTTACCACAGC	690	chr8	27349480	27350169
AMP_10275	PYK2_exon_15-16	M13F-GCAGCAAAATCTGCAGGAG	M13R-GTGCTGGCAACCCCTGAC	675	chr8	27350459	27351133
AMP_10276	PYK2_exon_17	M13F-AGGACCCTGCGATGACAACT	M13R-GAGGGGCTAGAAGGTCTTGATA	642	chr8	27350940	27351581
AMP_14558	PYK2_exon_18-19	M13F-AGGTGTGCTGTGGCAAGAC	M13R-AGCAAAATAGAACCCTGGGAAC	678	chr8	27352280	27352957
AMP_10278	PYK2_exon_20	M13F-TGCTCCTGGTGGAGACTGA	M13R-AAAGATCACTCCCTTCCTTGCT	700	chr8	27353574	27354273
AMP_10279	PYK2_exon_21	M13F-CCCATATCCAAGCCTGTCTC	M13R-GCGGGGTATAGATGTAGGGACT	646	chr8	27356126	27356771
AMP_10280	PYK2_exon_22	M13F-AGTGAGGTGGCTTCTTTGTACC	M13R-GTTCTGGATGGGGCCTCTTT	656	chr8	27357431	27358086
AMP_14353	RET_exon_12	M13F-GTTGCCGCTGGCTCAGAT	M13R-CCTTACTGGTGGTCTCTTCACC	646	chr10	42931894	42932539
AMP_10282	RET_exon_13	M13F-GATCCGGCATGTGTGGTT	M13R-TACCCTAGTACCCAGGATGCAC	686	chr10	42933600	42934285
AMP_14354	RET_exon_14	M13F-GTGGTTCAAGAGAAAGCTGAGG	M13R-GTAGCGGCCTGGTGAGAC	649	chr10	42934787	42935435
AMP_10284	RET_exon_15	M13F-GTCACACCCTGACTCCACCA	M13R-CAAAGAATGACGATCCTGCTAA	681	chr10	42935368	42936048
AMP_14355	RET_exon_16	M13F-CATCTCAGCAATCCACAGGAG	M13R-GGCACACCAATCTATAAACTCACA	731	chr10	42937202	42937932
AMP_10286	RET_exon_17	M13F-TGACATCTGTGAGCATCTGTG	M13R-TAAGACCATCTCCCCTGAGAGT	698	chr10	42938990	42939687
AMP_10287	RET_exon_18	M13F-GTCAGCGATGCAGAAATAGCTT	M13R-TGGGCACTTGCTTTAACTC	583	chr10	42940192	42940774
AMP_10288	ROR1_exon_09	M13F-CATTTTGTGGCTGGGTTGAG	M13R-CCTTGTGGACAAAGAAGTGACTA	682	chr1	64415474	64416155
AMP_10289	ROR1_exon_09	M13F-CTAATGGCAGAACTGCACCAC	M13R-GAGCTTGTGTGACTTGAGAGTCC	698	chr1	64415888	64416585
AMP_10290	ROR1_exon_09	M13F-TGTATGGCAAATTCTCTTCTGATT	M13R-CCATTCCACCAGGATGATTT	699	chr1	64416306	64417004
AMP_10291	ROR1_exon_09	M13F-CACAGACAACCTCCCTCAGTG	M13R-TTTTTCTGGCCGAGTGTCTG	686	chr1	64416615	64417300
AMP_14577	ROR2_exon_09	M13F-CTGTGTCAGAGGACAGAGAGGA	M13R-AGACCAGCTCCCTGAGCAC	698	chr9	93525594	93526291
AMP_10293	ROR2_exon_09	M13F-GGGTAGAAGTTGGGCAGGTAG	M13R-ACCCGCAATGTGCTAGTGTA	665	chr9	93526081	93526745
AMP_10294	ROR2_exon_09	M13F-AGATGTCTGAGTCGATGGAGAA	M13R-CTGCGGTGACAGTGATGTTT	685	chr9	93526571	93527255
AMP_14579	ROR2_exon_09	M13F-CTTTGTCCTTCAGCGTTTTGAT	M13R-TGTAGGGTGTGTGTGTGTGTCC	480	chr9	93527060	93527539
AMP_10302	ROS1_exon_36	M13F-TAGAGGTAATGCAAACCCTGGA	M13R-GCTACAATAAAAGTGTTGAGGCAAT	668	chr6	117747504	117748171
AMP_10301	ROS1_exon_37	M13F-GGCTCAGAAGATTGGCCTCTAT	M13R-TTGCTTGGGACTGGGAAC	614	chr6	117745867	117746480
AMP_10300	ROS1_exon_38	M13F-CCAGGGTTCTGATTGTCAAAAG	M13R-TGTCTTGAGAAAACTGTGTAGCC	700	chr6	117744833	117745532
AMP_10299	ROS1_exon_39	M13F-TGCTAGTTTGAAGGAATTAAAATG	M13R-TTGACTACTTATGAGAGCAGCAAC	678	chr6	117738765	117739442
AMP_14528	ROS1_exon_40	M13F-GGGGCATCATTCAAATAATAAA	M13R-ACTAGGGCTACTTCTTTGATTTCT	726	chr6	117737488	117738213
AMP_14527	ROS1_exon_41	M13F-TTGACACAATGAATTGATATTTTATG	M13R-TGCTCTGAAATTCTTAGATAATGGA	749	chr6	117736498	117737246
AMP_14526	ROS1_exon_42	M13F-AGATTATAAATCCAGGGGCCATA	M13R-TTTTCCCACCATCTACTTATCC	664	chr6	117728603	117729266
AMP_14463	RYK_exon_17	M13F-TGCTTCCTATCCTTATCTTAGACACA	M13R-AGATCAAAGCTTGTTTCATTTGG	557	chr3	135393264	135393820
AMP_10308	RYK_exon_18	M13F-TTCCAAAACAATTAGGCTCATA	M13R-GGCCTTCCCTTGAAGCTACT	673	chr3	135390204	135390876
AMP_14462	RYK_exon_19	M13F-AAGCTTTCAATTCAGAAGTCATCA	M13R-TTGATGAACCTGTTTTCTCACA	712	chr3	135384435	135385146
AMP_10306	RYK_exon_20	M13F-AAGCCAACATTTTCCTTTAAGC	M13R-TTTTTCATGTGTGATAATGGAGT	698	chr3	135379304	135380001
AMP_10305	RYK_exon_21	M13F-TCACCACCCTTAAATACAACACA	M13R-TTGAAAATAATCCCAAAGAGAGAA	616	chr3	135377360	135377975
AMP_14461	RYK_exon_21-22	M13F-TTACAAACAGTGCTGGCCTATG	M13R-TTTTTGGATGGAGTAGGATTGTG	734	chr3	135376936	135377669
AMP_10303	RYK_exon_23-26	M13F-GCATGAAAGAGTGAACGAATCTC	M13R-ACGTAGCTTGTAATCAACAGTAAAC	580	chr3	135360589	135361168
AMP_10310	SRC_exon_06	M13F-GTGTCCCCTGAAATCTGTGTG	M13R-AGACCTAAGCTTCCCAGCACTC	699	chr20	35459406	35460104
AMP_10311	SRC_exon_07	M13F-GCTTTGACTGGGTTTGTCACAT	M13R-AAATTACTGTGGCTCACACCTG	695	chr20	35461801	35462495
AMP_10312	SRC_exon_08	M13F-TGCATCCTTGTTGCATCTCC	M13R-AAAAGGCTTGTTGACCACTG	699	chr20	35463125	35463823
AMP_10313	SRC_exon_09-10	M13F-CTCTGCTCTGTGCCCTGTG	M13R-TCCGACTTGATGGTGAAGC	593	chr20	35464043	35464635
AMP_10314	SRC_exon_10-11	M13F-CAGGGGCTGTGTGGTATGTC	M13R-CAGCACTGGCACATGAGGTC	680	chr20	35464411	35465090
AMP_10315	SRC_exon_11	M13F-GATGTTAGGCTCTCTCGATGGT	M13R-CCCTTCTCCTGGTTCCTCTT	681	chr20	35464819	35465499
AMP_14450	SRMS_exon_04-05	M13F-GTAGAGAGGCCCGGTTCAC	M13R-ACTTAGGCCCCCAGAGCAAT	732	chr20	61643850	61644581
AMP_14449	SRMS_exon_06-07	M13F-GCTCGGGGAGTAGATGTCGT	M13R-CCAGCCTTGGTCTAATGTGA	573	chr20	61643124	61643696
AMP_14448	SRMS_exon_06-07	M13F-CAAGAGCTGCCTCGATTCTG	M13R-CCATCCTCGCCACGTCTTA	727	chr20	61642812	61643538
AMP_10316	SRMS_exon_07-08	M13F-GTCTGCACGTCTGCCTGGT	M13R-CTCCAAGATCCCGGTCAAGT	667	chr20	61642452	61643118
AMP_10319	SYK_exon_08	M13F-CATGAGCAGTGATGGTGCTATT	M13R-TTGATGTTTTTATTTTCTTATGTTTCTG	661	chr9	92676561	92677221
AMP_10320	SYK_exon_09	M13F-AGGCCAGCCATCCATTACAG	M13R-CAGTGAGAAAGGAGATTCCATGT	685	chr9	92679514	92680198
AMP_14576	SYK_exon_10	M13F-CAAAGTTATTTGTCACCACTCG	M13R-GCAGTGCAGTAAACCCTCTAC	743	chr9	92680721	92681463
AMP_10322	SYK_exon_11	M13F-ATAGAGATGGGGTTTCCTCTTG	M13R-GGCTGATTTCATGGGTATGTTT	700	chr9	92689690	92690389
AMP_10323	SYK_exon_12	M13F-ATGCATATCTTGCATGTTGTAGG	M13R-GACTGAGGCCACCACTTCA	630	chr9	92690596	92691225
AMP_10324	SYK_exon_13	M13F-GCCCTAGAGTTAGCCACCAG	M13R-GGCCCGATGAGTAACAAATG	542	chr9	92697511	92698052
AMP_10330	TEC_exon_12-13	M13F-CACACACCATAAAGCTGCACTAA	M13R-TGGTAAAGAAGGAAGTATTTGTTTGA	628	chr4	47842028	47842655
AMP_10329	TEC_exon_12-13	M13F-AAAAATAATGGTGAAAGATTGTTAAG	M13R-TTTATGAGGGAATTGGGAAGTG	592	chr4	47841730	47842321
AMP_10328	TEC_exon_14	M13F-AAGAGAAGAAAAACACTGCAGACA	M13R-AAAAAGACAATTGGTAAAGATTATGTA	611	chr4	47837834	47838444
AMP_10327	TEC_exon_15-16	M13F-CATTCTGCCTTCCGTGAATACT	M13R-CCTGAAAGCCTGTGTGTTTCTA	663	chr4	47835559	47836221
AMP_10326	TEC_exon_15-16	M13F-GAGGAAGCAGCCTGAATGTATC	M13R-GGTGTAAACCCATGGTGTGTCT	613	chr4	47835214	47835826
AMP_10325	TEC_exon_17	M13F-AATCACCATTTCTAAGGCAACA	M13R-GCACAACAGTGGAGACAGTGG	682	chr4	47833979	47834660
AMP_10331	TEK_exon_15	M13F-AGCTGGTTTATCAGGGCAGTC	M13R-CTCATCCCAATGAATCAAGACA	611	chr9	27196409	27197019
AMP_10332	TEK_exon_16	M13F-GTTGATGGTGACTGAGGGTAGC	M13R-GGCATTCATGGCTTTTAACATT	629	chr9	27199012	27199640
AMP_10333	TEK_exon_17	M13F-CTGGCCCCTTTTGAGTATTG	M13R-AGAGGCAAACCAGGCTAAGAG	689	chr9	27202515	27203203
AMP_10334	TEK_exon_18	M13F-TAAGGGAACTGGATTGTGACTG	M13R-TTAGATGAGCCTGTAGAAGTTATGAAT	700	chr9	27203355	27204054
AMP_10335	TEK_exon_19	M13F-CATTCATATAACGCTGCTGGAC	M13R-CTATTCTGGGTTGCTTCCTCTG	630	chr9	27207470	27208099
AMP_10336	TEK_exon_20	M13F-TAAAGTGATTTGGGGGCTCTG	M13R-ATATTGATAAAACTAGGATCAGGGTAT	649	chr9	27208548	27209196
AMP_10337	TEK_exon_21	M13F-CAGCTTTGATGTGCAGTGAGTT	M13R-TCCCCAAGGATAGTGTTGTATG	570	chr9	27209884	27210453
AMP_10338	TEK_exon_22	M13F-CATGCATTGGGTGGCTTC	M13R-TGAATTACCACTTGGGTTTTGA	691	chr9	27218106	27218796
AMP_14435	TIE_exon_15-16	M13F-TTATGTCCTCTGTCTGCCTGTC	M13R-CTACTCATGTGGTGGAGGTGAT	720	chr1	43555287	43556006
AMP_14436	TIE_exon_16-17	M13F-CCTGATGCTCTCCTTTGTCC	M13R-TGACTTCTTCCACTGACACCAG	706	chr1	43555695	43556400
AMP_14437	TIE_exon_17	M13F-ACCTGTGCACCACCCTTGAT	M13R-AAAAAGATAAAATGCCTTCCCTCA	745	chr1	43556027	43556771
AMP_14438	TIE_exon_18-19	M13F-AGATTGCAGCCAGGAGGGTAG	M13R-CCCCGTCACTTACACAAACATA	682	chr1	43557358	43558039
AMP_14440	TIE_exon_20-21	M13F-GCCAAGGCCAGATACTTACAGA	M13R-CATTGCTGAGATGAGGAGTCAG	468	chr1	43559395	43559862
AMP_14441	TIE_exon_20-22	M13F-CACATCTTGGGCAGGTAGAAG	M13R-CTAAGCAGTGGCCTTGGAAGAG	748	chr1	43559449	43560196
AMP_14442	TIE_exon_21-22	M13F-GGTACACCCTACTGTGGCATGA	M13R-ATGCACTCTGCTCTGGCTCT	667	chr1	43559656	43560322
AMP_14387	TNK1_exon_03-04	M13F-ACTGGGTCTACAAGGTGTGTGTT	M13R-GTGGGTGCTCCAAGTTCATC	511	chr17	7227350	7227860
AMP_14388	TNK1_exon_03-05	M13F-CTCAAGTGTCTGATCCCAGAGG	M13R-CAGCAGTAGGTTGCGCGTAG	638	chr17	7227552	7228189
AMP_14389	TNK1_exon_04-05	M13F-CTGCGAGAGGTATCGGTCAT	M13R-CGAAGGAAGTGGAGCTGAAAG	702	chr17	7227821	7228522
AMP_10345	TNK1_exon_05-06	M13F-CCATCAAGGTGGCTGACTTC	M13R-CTCCAGGTGGGAAAAGCTAGG	580	chr17	7228203	7228782
AMP_14390	TNK1_exon_06	M13F-AAAGAGGACTTTTGTGAAAGATGG	M13R-TGTCAACACGACTGCAACTG	647	chr17	7228422	7229068
AMP_10352	TXK_exon_10	M13F-GACATTGAGGCTTGGAAAGGT	M13R-TCCCAGGTCTAGTTTTGGTAGG	682	chr4	47783051	47783732
AMP_10351	TXK_exon_11	M13F-TAAATTTGCACCATACTTACCAA	M13R-AGTCACTCTTTCCTCCCTCTTG	653	chr4	47776666	47777318
AMP_10350	TXK_exon_12	M13F-AGCCTGCAGCATCTTCAGTT	M13R-TTTTTATGCCAAGATTCATAGTTG	683	chr4	47773078	47773760
AMP_10349	TXK_exon_13	M13F-ACAGTCGGGATGTGGTTAGAA	M13R-GCAGGCTTCTTTGTAGAGTTAAGA	571	chr4	47770555	47771125
AMP_10348	TXK_exon_14	M13F-TGCAAGAACCAATCTCAAACA	M13R-AAAAAGAAAAGAAAATGCTACTGG	700	chr4	47768036	47768735
AMP_10347	TXK_exon_15	M13F-GTGCAAATCCCTCTCACACATA	M13R-TCACGCCTCACTCAACTG	591	chr4	47764204	47764794
AMP_14400	TYK2_exon_10-11	M13F-GGTCCTCGTCATCCATCTTG	M13R-CTACCGCCTGATCCTCACAG	733	chr19	10333529	10334261
AMP_14399	TYK2_exon_10-12	M13F-AGGCTGGCTGTCTCGTAGAA	M13R-GGGTTGACCAGAAGGAGATCA	528	chr19	10333252	10333779
AMP_14398	TYK2_exon_10-12	M13F-CGGGATCAGAGTACAGGTGAG	M13R-GGGTTGACCAGAAGGAGATCA	731	chr19	10333049	10333779
/	TYK2_exon_13	NOT TARGETED	NOT TARGETED	/	/	/	/
AMP_14396	TYK2_exon_14-15	M13F-TCAAGTCTCTTACTTGCCTTCTG	M13R-ATAGTCACAGTTGTCCTTTTCACA	710	chr19	10329213	10329922
AMP_10359	TYK2_exon_16	M13F-CTTATGAATGCCACTGCAAGAA	M13R-GCCCCAGAAGAGGTTTTATCTA	678	chr19	10328108	10328785
AMP_14395	TYK2_exon_17-18	M13F-CTGCCTTGAGGGCTTTCAC	M13R-CCTCCCAAACAGGTGTCAGT	667	chr19	10325823	10326489
AMP_14394	TYK2_exon_17-18	M13F-GTACTGCAGCCTGGGGTTG	M13R-CTGCTGGGGAAAGGATCG	741	chr19	10325596	10326336
AMP_10357	TYK2_exon_18-19	M13F-GTTCGGAGGTCAGTGCAAG	M13R-CACGAGCACATCATCAAGTACA	700	chr19	10325061	10325760
AMP_14393	TYK2_exon_19-20	M13F-CTTCACTGGGATCATGCCCTAT	M13R-GCTCTTCGCCCAGCAGAT	732	chr19	10324497	10325228
AMP_14392	TYK2_exon_20-21	M13F-ACCCCGAAGGACCAGACAT	M13R-CGCCCCACTGAAACTCAC	651	chr19	10324162	10324812
AMP_10354	TYK2_exon_22	M13F-CCTCTCCACAGCAGGATAGT	M13R-CAAACACCTGACTCACGCTTA	700	chr19	10322678	10323377
AMP_10353	TYK2_exon_22-23	M13F-AGACAGGAGTAAGGCACACG	M13R-CTGCCTTTCATTGCCTCTTG	510	chr19	10322377	10322886
AMP_10364	TYRO3_exon_12-13	M13F-ACAAATCTGCCTGTGTGGAGTT	M13R-AGGCTACAGCTATCCCCCACT	687	chr15	39649946	39650632
AMP_10365	TYRO3_exon_13	M13F-GGATGTTTGTGGGGAATGGT	M13R-AGGTCTTGTCCTTCAGATGTCC	693	chr15	39650324	39651016
AMP_14375	TYRO3_exon_14	M13F-TTCACAAGCATAAACCCAAACA	M13R-TCTTCATGTGCAGACCTTTG	606	chr15	39650754	39651359
AMP_14376	TYRO3_exon_15-16	M13F-GGTAGTCCCCAGACCAGTGT	M13R-CTGGAGGGGTAGGTTCTAGTGG	729	chr15	39651778	39652506
AMP_10368	TYRO3_exon_16-17	M13F-GTCTTCCAGGCTCCCTCTTA	M13R-CTGCTCACCACGTCACTCTG	655	chr15	39652311	39652965
AMP_10369	TYRO3_exon_17-18	M13F-GGTAGCTTGGGAGCAAAGATG	M13R-CCATCAGCCAAAACTCCAGAT	662	chr15	39652704	39653365
AMP_10370	TYRO3_exon_18	M13F-CAGGACACCTAGTGACAGCTTCT	M13R-CAGTTCCCTTCTTCCCAGGAT	676	chr15	39653122	39653797
AMP_10371	TYRO3_exon_19	M13F-AACTCCTGGGCTCAAATAATACC	M13R-GCACAGCTTGGGAGGACTAC	700	chr15	39657198	39657897
AMP_10377	YES1_exon_06	M13F-TTTTAAAGGATTTTAGACCAAACTTCA	M13R-CCATCTGCCTCAGCTTCCTTA	689	chr18	733129	733817
AMP_10376	YES1_exon_06-07	M13F-ACAAAGTGTCAGGTTTCTTCTATCC	M13R-AGAACATGCTGATGGTTTATGC	640	chr18	732778	733417
AMP_10375	YES1_exon_08	M13F-TCCCACCATTTCACTACACATAC	M13R-CCGTAATCAGACTTCTAGCCTTTT	669	chr18	729634	730302
AMP_10374	YES1_exon_09	M13F-AGCTAAAACAATTCTTATTCTGGAAA	M13R-AAATTAATGGGATTATAGGTGTGG	500	chr18	726711	727210
AMP_10373	YES1_exon_10	M13F-TATCTCATGTGCTCACCCTGTC	M13R-AGCTATTAGGTGCCAGACTGTACTT	696	chr18	722607	723302
AMP_10372	YES1_exon_11	M13F-TTGTTTGGACCCTGAAATACG	M13R-TAATCAAATGGGGTTGGCTTTT	695	chr18	714204	714898
AMP_10378	ZAP70_exon_07	M13F-GTGCAGGAACACGCATGG	M13R-ATCGCCAAAAAGAATCCAAAGT	666	chr2	97717268	97717933
AMP_10379	ZAP70_exon_08	M13F-CCTGGGTGGCGACTACAGTT	M13R-AATGGTGGACTGAGGGTTAGC	525	chr2	97718019	97718543
AMP_10380	ZAP70_exon_09-10	M13F-GTGTGGGTGATCCCTAAAGC	M13R-GTGACCCCATAGCTCCAGAC	612	chr2	97720141	97720752
AMP_10381	ZAP70_exon_09-11	M13F-CTACGCCAAGATCAGCGACTTT	M13R-ACTGGAGCAGGACAGCAAAC	700	chr2	97720497	97721196
AMP_10382	ZAP70_exon_12	M13F-CTCTCACACCCCAGAGTCCT	M13R-CTACCCTCACCCCGGAAAAG	694	chr2	97722097	97722790
M13F: 5'-TGTAAAACGACGGCCAGT-3'
M13R: 5'-CAGGAAACAGCTATGACC-3'
