# Supplementary material for: Mutational analysis of the tyrosine kinome in serous and clear cell endometrial cancer uncovers rare somatic mutations in TNK2 and DDR1
Source: BMC Cancer. 2014 Nov 26;14:884. doi: 10.1186/1471-2407-14-884 (PMC4258955; doi:10.1186/1471-2407-14-884)
Supplement: Supplementary file 3 — Additional file 3:Tyrosine kinase genes analyzed in the mutation discovery screen.(XLSX 14 KB) [file 12885_2014_5057_MOESM3_ESM.xlsx]

## Sheet: Additional File 2
Additional File 3. Tyrosine kinase genes analyzed in the mutation discovery screen
Gene symbol	Gene name
ABL1	c-Abl oncogene 1, non-receptor tyrosine kinase
ABL2	v-Abl Abelson murine leukemia viral oncogene homolog 2
ALK	Anaplastic lymphoma receptor tyrosine kinase
AXL	AXL receptor tyrosine kinase
BLK	B lymphoid tyrosine kinase
BMX	BMX non-receptor tyrosine kinase
PTK6/BRK	PTK6 protein tyrosine kinase 6
BTK	Bruton agammaglobulinemia tyrosine kinase
CSF1R	Colony stimulating factor 1 receptor
CSK	c-src tyrosine kinase
DDR1	Discoidin domain receptor tyrosine kinase 1
DDR2	Discoidin domain receptor tyrosine kinase 2
EGFR	Epidermal growth factor receptor
EPHA1	EPH receptor A1
EPHA2	EPH receptor A2
EPHA3	EPH receptor A3
EPHA4	EPH receptor A4
EPHA5	EPH receptor A5
EPHA6	EPH receptor A6
EPHA7	EPH receptor A7
EPHA8	EPH receptor A8
EPHA10	EPH receptor A10
EPHB1	EPH receptor B1
EPHB2	EPH receptor B2
EPHB3	EPH receptor B3
EPHB4	EPH receptor B4
EPHB6	EPH receptor B6
ERBB2	v-erb-b2 erythroblastic leukemia viral oncogene homolog 2, neuro/glioblastoma derived oncogene homolog (avian)
ERBB3	v-erb-b2 erythroblastic leukemia viral oncogene homolog 3 (avian)
ERBB4	v-erb-a erythroblastic leukemia viral oncogene homolog 4 (avian)
PTK2/FAK	PTK2 protein tyrosine kinase 2
FER	Fer (fps/fes related) tyrosine kinase
FES	Feline sarcoma oncogene
FGFR1	Fibroblast growth factor receptor 1
FGFR2	Fibroblast growth factor receptor 2
FGFR3	Fibroblast growth factor receptor 3
FGFR4	Fibroblast growth factor receptor 4
FGR	Gardner-Rasheed feline sarcoma viral (v-fgr) oncogene homolog
FLT1	Fms-related tyrosine kinase 1 (vascular endothelial growth factor/vascular permeability factor receptor)
FLT3	Fms-related tyrosine kinase 3
FLT4	Fms-related tyrosine kinase 4
FRK	Fyn-related kinase
FYN	FYN oncogene related to SRC, FGR, YES
HCK	Hemopoietic cell kinase
IGF1R	Insulin-like growth factor 1 receptor
INSR	Insulin receptor
INSRR	Insulin receptor-related receptor
ITK	IL2-inducible T-cell kinase
JAK1	Janus kinase 1
JAK2	Janus kinase 2
JAK3	Janus kinase 3
KDR	Kinase insert domain receptor (a type III receptor tyrosine kinase)
KIT	v-kit Hardy-Zuckerman 4 feline sarcoma viral oncogene homolog
LCK	Lymphocyte-specific protein tyrosine kinase
LTK	leukocyte receptor tyrosine kinase
LYN	v-yes-1 Yamaguchi sarcoma viral related oncogene homolog
MATK	Megakaryocyte-associated tyrosine kinase
MERTK	c-mer proto-oncogene tyrosine kinase
MET	Met proto-oncogene (hepatocyte growth factor receptor)
MST1R	Macrophage stimulating 1 receptor (c-met-related tyrosine kinase)
MUSK	Muscle, skeletal, receptor tyrosine kinase
NTRK1	Neurotrophic tyrosine kinase, receptor, type 1
NTRK2	Neurotrophic tyrosine kinase, receptor, type 2
NTRK3	Neurotrophic tyrosine kinase, receptor, type 3
PDGFRA	Platelet-derived growth factor receptor, alpha polypeptide
PDGFRB	Platelet-derived growth factor receptor, beta polypeptide
PTK7	PTK7 protein tyrosine kinase 7
PTK2B/PYK2	PTK2B protein tyrosine kinase 2 beta
RET	Ret proto-oncogene
ROR1	Receptor tyrosine kinase-like orphan receptor 1
ROR2	Receptor tyrosine kinase-like orphan receptor 2
ROS1	c-ros oncogene 1 , receptor tyrosine kinase
RYK	Receptor-like tyrosine kinase
SRC	v-src sarcoma (Schmidt-Ruppin A-2) viral oncogene homolog (avian)
SRMS	Src-related kinase lacking C-terminal regulatory tyrosine and N-terminal myristylation sites
SYK	Spleen tyrosine kinase
TEC	Tec protein tyrosine kinase
TEK	TEK tyrosine kinase, endothelial
TIE	Tyrosine kinase with immunoglobulin-like and EGF-like domains 1
TNK1	Tyrosine kinase, non-receptor, 1
TNK2/ACK1	Tyrosine kinase non-receptor protein 2
TXK	TXK tyrosine kinase
TYK2	Tyrosine kinase 2
TYRO3	TYRO3 protein tyrosine kinase
YES1	v-yes-1 Yamaguchi sarcoma viral oncogene homolog 1
ZAP70	Zeta-chain (TCR) associated protein kinase 70kDa
