# Supplementary material for: Mutational analysis of the tyrosine kinome in serous and clear cell endometrial cancer uncovers rare somatic mutations in TNK2 and DDR1
Source: BMC Cancer. 2014 Nov 26;14:884. doi: 10.1186/1471-2407-14-884 (PMC4258955; doi:10.1186/1471-2407-14-884)
Supplement: Supplementary file 4 — Additional file 4:PCR primers used in the secondary screens of TNK2 and DDR1.(XLSX 14 KB) [file 12885_2014_5057_MOESM4_ESM.xlsx]

## Sheet: Additional File 3
Additional File 4. PCR primers used in the secondary screens of TNK2 and DDR1
Region of Interest (Gene_Exon)	PCR sense primer (5'-3')	PCR antisense primer (5'-3')	Sequencing sense primer (5'-3')	Sequencing antisense primer (5'-3')	chr_hg18	Start genomic position	End genomic position	Amplicon size
TNK2_exon_1	M13F-CTTCCCTCGGGAGTCAGAA	M13R-TCTCATCACACATCAGCACCT	M13F	M13R	chr3	197099542	197100011	470bp
TNK2_exon_2	M13F-CGGGTTAGTTGGGGTTGATT	M13R-CGGGTTAGTTGGGGTTGATT	M13F	M13R	chr3	197098059	197098457	399bp
TNK2_exon_3	M13F-CATGCCTGTCGGTCTCTTTCT	M13R-ACTCTGGGATGAGCCACACT	M13F	M13R	chr3	197095955	197096545	591bp
TNK2_exon_4	M13F-AATATTCTCTCATCATACTGGTTATCTC	M13R-ACTGAGCACCAGCAAAATCC	M13F	M13R	chr3	197094207	197094871	665bp
TNK2_exon_5	M13F-ACTCCTAGAGGTCCCCAGACAG	M13R-GTGATTTCCAGCACCCAGAC	M13F	M13R	chr3	197093107	197093746	640bp
TNK2_exon_6	M13F-CTCCCTGAGGCCATACAGATAC	M13R-CAGGCCCTACCCGAATTT	M13F	M13R	chr3	197090123	197090871	749bp
TNK2_exon_7	M13F-GGAGAGCCCAGCAAAGAGAC	M13R-CCCTACCTTCCCTCGATGAC	M13F	M13R	chr3	197089515	197090126	612bp
TNK2_exon_8	M13F-CAGAGGACAGACCCACGTTT	M13R-CAGGGAAAGGCACTAGGAAG	M13F	M13R	chr3	197089337	197089760	424bp
TNK2_exon_ 9	M13F-CTGCCTGACCCACCTAGAGA	M13R-CCACAGCTTCCCGAGAGTAA	GTGGCACACAGCCTGGTC	CGAAGGGTGAAGAGCAGAT	chr3	197083377	197083966	590bp
TNK2_exon_10	M13F-AGGTCCTAGGCTTTCCATCC	M13R-TACAGCTGCCTGTCTTCCAC	M13F	M13R	chr3	197081202	197081701	500bp
TNK2_exon_11-1	M13F-CCCTCCTGATGGAGTGGTC	M13R-CAAAGGCGTAGTTGGTCTGG	AGTTGGGAGTGGAGGGTTG	GTCCCAGTCCACCACAGG	chr3	197079504	197080165	662bp
TNK2_exon_11-2	M13F-CTCCCTGCTGGACGAGAC	M13R-GCGTACTTGGGGTCTGAGG	M13F	M13R	chr3	197079038	197079730	693bp
TNK2_exon_11-3	M13F-AGTGGCCTGGACCTGCTT	M13R-CACTAGGGCCCACTGCTC	M13F	M13R	chr3	197078559	197079218	660bp
TNK2_exon_12	M13F-CTTCTCCACCAACAACAGCA	M13R-CAGACCCAGCCCGAAGAG	M13F	M13R	chr3	197078258	197078755	498bp
TNK2_exon_13	M13F-GGCTGCCCAGTATCTGAAGG	M13R-CCAAGTGGCTAAAATGTCCAA	TGAAGCCTGGTTCTGCTGCCCC	GCAGCTGGAGAGCTGTGTCT	chr3	197077956	197078455	500bp
TNK2_exon_14	M13F-CCTGTCGTCTTCGGATTCTC	M13R-CTTGGCCTTGCTCCATCC	M13F	M13R	chr3	197075312	197075680	369bp
DDR1_exon_1	M13F-GCCCATTCTGTCTGTTGCTGT	M13R-AGAGATGTCACTGTCTGGGATG	M13F	M13R	chr6	30964367	30964722	356bp
DDR1_exon_2	M13F-TCATCTTTACTGCTGCTGCTCTT	M13R-GTCTGCCTCCATCTCCAGTATTT	M13F	M13R	chr6	30964504	30964918	415bp
DDR1_exon_3	M13F-TTGGCACACCTGGCACAC	M13R-CTGAGAGGCTTAGTCTGGAGATG	M13F	M13R	chr6	30964771	30965308	538bp
DDR1_exon_4	M13F-AGCTGCGACAGAGCCAGAG	M13R-GAGTGACAGCTTCCCAGCA	CTGGTGGGTGGGAAGTAAGA	M13R	chr6	30966527	30966986	460bp
DDR1_exon_5	M13F-GATACAAGAAGGGACCTGAAACC	M13R-CCCTCTTCTCAGCTCTTCCATC	M13F	CACCCCAAACTCCATATCCTG	chr6	30967040	30967380	341bp
DDR1_exon_6	M13F-CATGAGTGTGAGGTGGGATG	M13R-GGTCAAGGCTAGGAGTGGTG	M13F	M13R	chr6	30967610	30968026	417bp
DDR1_exon_7	M13F-TGTGGAGATGGAGTTTGAGTTTG	M13R-CCTAATTGAGAAGTTTCGGTGG	M13F	M13R	chr6	30967893	30968431	539bp
DDR1_exon_8	M13F-GGTCAGTGGTTGCCTATTGAGA	M13R-ATGATGAGCAGCAGGAGCA	M13F	M13R	chr6	30968698	30969133	436bp
DDR1_exon_ 9	M13F-GACCCTCTGCACCCTTCTC	M13R-TGGTCTCTTTACTAAGCCCTCCT	M13F	M13R	chr6	30968945	30969304	360bp
DDR1_exon_10	M13F-CTTTCTCTGCCTGTAAGATGGTG	M13R-GAATGGGAAAGGGATACAATAAGA	M13F	M13R	chr6	30970113	30970498	386bp
DDR1_exon_11	M13F-TGGTCTTGCCCTATTCAAGGT	M13R-CAAGCAGCAGCAGAGATGAG	M13F	M13R	chr6	30971073	30971438	366bp
DDR1_exon_12-13	M13F-CGCATGGAATACTGGGAAGATA	M13R-GTCCTCACCTGGCATTCTTG	M13F	M13R	chr6	30972227	30972905	679bp
DDR1_exon_12-14	M13F-CCAGTTTGGGGAGGTAAGGAG	M13R-CTGGTGGGCACTGAGGAACT	M13F	M13R	chr6	30972609	30973288	680bp
DDR1_exon_14	M13F-ATCTCTGGGAGGGGATTTACA	M13R-CCCATGTGGAGGTGGAAT	M13F	M13R	chr6	30972997	30973728	732bp
DDR1_exon_15	M13F-GGCATTCCACCTCCACAT	M13R-CCTACCCAACCCCTTCTATCTC	M13F	M13R	chr6	30973708	30974353	646bp
DDR1_exon_16-17	M13F-AGTGGAGCCCAGAGTGGATCT	M13R-ACCGTGTTGAGTGCATCCTC	M13F	M13R	chr6	30974544	30975048	505bp
DDR1_exon_16-17	M13F-GGAGGTGCTGATGCTCTGTAG	M13R-GCCATGTCCAGTGTCTATCCTAT	M13F	M13R	chr6	30974694	30975386	693bp
M13F: 5'-TGTAAAACGACGGCCAGT-3'
M13R: 5'-CAGGAAACAGCTATGACC-3'
