# Supplementary material for: Mutational analysis of the tyrosine kinome in serous and clear cell endometrial cancer uncovers rare somatic mutations in TNK2 and DDR1
Source: BMC Cancer. 2014 Nov 26;14:884. doi: 10.1186/1471-2407-14-884 (PMC4258955; doi:10.1186/1471-2407-14-884)
Supplement: Supplementary file 5 — Additional file 5:Estimated statistical power to detect mutations in the discovery screen.(XLSX 11 KB) [file 12885_2014_5057_MOESM5_ESM.xlsx]

## Sheet: Additional File 4
Additional File 5. Estimated statistical power to detect mutations in the discovery screen
Tumor histology	No of tumors in discovery screen	True prevalence of kinase domain mutations	Estimated power to detect at least one mutation
Serous	24	0.05	0.708
		0.1	0.92
		0.15	0.979
		0.2	0.995
Clear cell	11	0.05	0.431
		0.1	0.686
		0.15	0.832
		0.2	0.914
Mixed	5	0.05	0.226
		0.1	0.409
		0.15	0.556
		0.2	0.672
All histologies	40	0.05	0.871
		0.1	0.985
		0.15	0.998
		0.2	0.999
