# Supplementary material for: Mutational analysis of the tyrosine kinome in serous and clear cell endometrial cancer uncovers rare somatic mutations in TNK2 and DDR1
Source: BMC Cancer. 2014 Nov 26;14:884. doi: 10.1186/1471-2407-14-884 (PMC4258955; doi:10.1186/1471-2407-14-884)
Supplement: Supplementary file 6 — Additional file 6:Sequence traces showing somatic mutations identified in TNK2. Traces encompassing the mutated nucleotide (arrow) in tumor (T) DNA, and corresponding traces from matched normal (N) DNA are displayed. (ZIP 728 KB) [file 12885_2014_5057_MOESM6_ESM.zip]

Archive with 1 entries (1 files):
- 1171992796120039_MOESM6_ESM.eps
