# Supplementary material for: Mutational analysis of the tyrosine kinome in serous and clear cell endometrial cancer uncovers rare somatic mutations in TNK2 and DDR1
Source: BMC Cancer. 2014 Nov 26;14:884. doi: 10.1186/1471-2407-14-884 (PMC4258955; doi:10.1186/1471-2407-14-884)
Supplement: Supplementary file 8 — Additional file 8:Oncoprints showing the distribution of somatic mutations and copy number alterations of TNK2 and DDR1 among 112 primary endometrial carcinomas in the discovery screen. Individual tumors are displayed as gray bars; somatic mutations are indicated by dark blue bars; somatic copy number gains are indicated by green bars. The overall frequency (%) of somatic alterations for each histological subtype of endometrial cancer is shown on the right. (ZIP 517 KB) [file 12885_2014_5057_MOESM8_ESM.zip]

Archive with 1 entries (1 files):
- 1171992796120039_MOESM8_ESM.eps
