# Supplementary material for: Mutational analysis of the tyrosine kinome in serous and clear cell endometrial cancer uncovers rare somatic mutations in TNK2 and DDR1
Source: BMC Cancer. 2014 Nov 26;14:884. doi: 10.1186/1471-2407-14-884 (PMC4258955; doi:10.1186/1471-2407-14-884)
Supplement: Supplementary file 9 — Additional file 9:Sequence traces showing somatic mutations identified in exons 3–13 of POLE , which encode the exonuclease domain of POLE. Traces encompassing the mutated nucleotide (arrow) in tumor (T) DNA, and corresponding traces from matched normal (N) DNA are displayed. (ZIP 354 KB) [file 12885_2014_5057_MOESM9_ESM.zip]

Archive with 1 entries (1 files):
- 1171992796120039_MOESM9_ESM.eps
